# Supplementary material for: lncRNAs PVT1 and HAR1A are prognosis biomarkers and indicate therapy outcome for diffuse glioma patients
Source: Oncotarget. 2017 Aug 12;8(45):78767–80. doi: 10.18632/oncotarget.20226 (PMC5667997; doi:10.18632/oncotarget.20226)
Supplement: Supplementary file 2 [file oncotarget-08-78767-s002.xlsx]

## Sheet: lncR-pseu
Supplementary Table 1: Probe sets of lncRNAs in the annotation file of Affymetrix HG-U133 Plus 2.0 arrays
probeID	Species Name	Public ID	Gene Symbol
1552258_at	Homo sapiens	NM_052871	LINC00152
1552401_a_at	Homo sapiens	NM_138332	GRIK1-AS2
1552466_x_at	Homo sapiens	NM_145033	LINC00161
1552467_at	Homo sapiens	NM_148676	DSCR10
1552468_a_at	Homo sapiens	NM_148676	DSCR10
1552604_at	Homo sapiens	NM_153203	LINC00308
1552605_s_at	Homo sapiens	NM_153203	LINC00308
1552607_at	Homo sapiens	NM_173168	FAM223A
1552665_at	Homo sapiens	NM_032903	JMJD1C-AS1
1552729_at	Homo sapiens	NM_032887	SNHG7
1552819_at	Homo sapiens	NM_153454	LINC00205
1552856_at	Homo sapiens	NM_153238	LINC00311
1552862_at	Homo sapiens	NM_173639	RUSC1-AS1
1552868_at	Homo sapiens	NM_152480	CIRBP-AS1
1552872_at	Homo sapiens	NM_025091	ASMTL-AS1
1552873_s_at	Homo sapiens	NM_025091	ASMTL-AS1
1552876_at	Homo sapiens	NM_153755	LINC00334
1552877_s_at	Homo sapiens	NM_153755	LINC00334
1552899_at	Homo sapiens	NM_153224	LINC01312
1552900_a_at	Homo sapiens	NM_153224	LINC01312
1552955_at	Homo sapiens	NM_054029	LINC00208
1552979_at	Homo sapiens	NM_173513	LINC00471
1553020_at	Homo sapiens	NM_144774	SMCR5
1553024_at	Homo sapiens	NM_172368	DAOA-AS1
1553053_at	Homo sapiens	NM_152777	LINC00521
1553145_at	Homo sapiens	BC010030	TAPT1-AS1
1553204_at	Homo sapiens	NM_152757	C20orf166-AS1
1553205_at	Homo sapiens	AL832097	C20orf166-AS1
1553226_at	Homo sapiens	NM_152454	LINC00052
1553357_at	Homo sapiens	NM_153016	LINC00889
1553385_at	Homo sapiens	NM_032845	LINC01101
1553399_a_at	Homo sapiens	NM_152466	CRHR1-IT1
1553400_a_at	Homo sapiens	NM_152466	CRHR1-IT1
1553420_at	Homo sapiens	NM_153031	SATB2-AS1
1553428_at	Homo sapiens	NM_173675	LY86-AS1
1553440_at	Homo sapiens	NM_153010	AQP4-AS1
1553443_at	Homo sapiens	NM_173684	FER1L6-AS1
1553449_at	Homo sapiens	NM_173617	LINC00304
1553450_s_at	Homo sapiens	NM_173617	LINC00304
1553457_at	Homo sapiens	NM_173697	LINC00269
1553478_at	Homo sapiens	NM_173579	KIRREL3-AS3
1553484_at	Homo sapiens	NM_144667	LINC00477
1553497_at	Homo sapiens	NM_152768	LINC00615
1553519_at	Homo sapiens	NM_145180	LINC00314
1553586_at	Homo sapiens	NM_175901	FBXL19-AS1
1553607_at	Homo sapiens	NM_138968	GRIK1-AS2
1553608_a_at	Homo sapiens	NM_138968	LINC00189
1553634_a_at	Homo sapiens	NM_173677	WEE2-AS1
1553658_at	Homo sapiens	NM_152508	LINC00896
1553708_at	Homo sapiens	NM_032761	LINC00525
1553741_at	Homo sapiens	NM_153709	LINC00337
1553756_at	Homo sapiens	NM_032764	GLIS3-AS1
1553780_at	Homo sapiens	NM_152646	LINC00638
1553796_at	Homo sapiens	NM_153011	LINC01105
1553797_a_at	Homo sapiens	NM_153011	LINC01105
1553811_at	Homo sapiens	NM_032897	FAM222A-AS1
1553829_at	Homo sapiens	NM_173652	CYP1B1-AS1
1553832_at	Homo sapiens	NM_145179	LINC00315
1553849_at	Homo sapiens	NM_145050	CCDC26
1553871_at	Homo sapiens	NM_152771	CSNK1G2-AS1
1553882_at	Homo sapiens	NM_145302	LINC00504
1553912_at	Homo sapiens	NM_173661	LINC00955
1553918_at	Homo sapiens	NM_152506	LINC00479
1553934_at	Homo sapiens	NM_152728	LINC00305
1553935_at	Homo sapiens	NM_032917	BFSP2-AS1
1553936_a_at	Homo sapiens	NM_032917	BFSP2-AS1
1553987_at	Homo sapiens	BC007973	MAPKAPK5-AS1
1553992_s_at	Homo sapiens	BC034248	NBR2
1554057_at	Homo sapiens	BC017347	ASH1L-AS1
1554097_a_at	Homo sapiens	BC021861	MIR31HG
1554203_at	Homo sapiens	AY077697	GRIK1-AS1
1554249_a_at	Homo sapiens	BC024000	ZNF638-IT1
1554301_at	Homo sapiens	BC013905	LHFPL3-AS1
1554302_s_at	Homo sapiens	BC013905	LHFPL3-AS1
1554332_a_at	Homo sapiens	BC025345	SLCO4A1-AS1
1554382_at	Homo sapiens	AF258576	LINC00656
1554405_a_at	Homo sapiens	AY063459	LINC00161
1554447_at	Homo sapiens	BC029480	JPX
1554516_at	Homo sapiens	BC011779	LINC00537
1554517_x_at	Homo sapiens	BC011779	LINC00537
1554591_at	Homo sapiens	BC020934	PCAT4
1554715_at	Homo sapiens	BC031958	LINC00593
1554716_s_at	Homo sapiens	BC031958	LINC00593
1554764_a_at	Homo sapiens	BC029583	LINC00301
1554765_a_at	Homo sapiens	BC029583	LINC00301
1554782_at	Homo sapiens	BC031945	KLHL30-AS1
1554927_at	Homo sapiens	AY116214	LINC00598
1554946_at	Homo sapiens	BC007399	LINC01234
1554976_a_at	Homo sapiens	BC008253	LINC00051
1554978_at	Homo sapiens	BC022082	ERICH1-AS1
1554983_at	Homo sapiens	BC009878	LINC00317
1555040_at	Homo sapiens	BC028195	LINC00612
1555124_at	Homo sapiens	BC032412	LINC01126
1555188_at	Homo sapiens	BC027486	MTUS2-AS1
1555196_at	Homo sapiens	BC022083	LINC00421
1555224_at	Homo sapiens	BC021739	CCDC148-AS1
1555264_a_at	Homo sapiens	AY116216	LINC00598
1555363_s_at	Homo sapiens	BC034236	LINC00663
1555580_at	Homo sapiens	BC019003	LINC00824
1555786_s_at	Homo sapiens	BC008034	LINC00520
1555852_at	Homo sapiens	AI375915	PSMB8-AS1
1555853_at	Homo sapiens	BI524781	PSMB8-AS1
1555858_at	Homo sapiens	CA430188	THUMPD3-AS1
1555860_x_at	Homo sapiens	CA430188	THUMPD3-AS1
1555865_at	Homo sapiens	R67325	TOLLIP-AS1
1555871_at	Homo sapiens	AL832597	TTC28-AS1
1555892_s_at	Homo sapiens	BF476087	PSMD5-AS1
1555907_at	Homo sapiens	BQ184856	AGAP2-AS1
1555912_at	Homo sapiens	AI016213	ST7-AS1
1555981_at	Homo sapiens	AK055685	ASB16-AS1
1555988_a_at	Homo sapiens	AL043282	LINC00661
1555994_at	Homo sapiens	BI458826	DIAPH3-AS1
1555995_a_at	Homo sapiens	BI458826	DIAPH3-AS1
1556026_at	Homo sapiens	AI692623	LINC00893
1556033_at	Homo sapiens	BQ187042	LINC01138
1556042_s_at	Homo sapiens	BI912454	LINC01089
1556043_a_at	Homo sapiens	AK093733	TTN-AS1
1556046_a_at	Homo sapiens	AL832535	LINC00599
1556072_at	Homo sapiens	AK097861	LINC00528
1556099_at	Homo sapiens	AF088005	LINC00290
1556117_at	Homo sapiens	AK090842	LINC01260
1556122_at	Homo sapiens	CA431092	RAB11B-AS1
1556123_a_at	Homo sapiens	CA431092	RAB11B-AS1
1556133_s_at	Homo sapiens	BI559430	TEX36-AS1
1556154_a_at	Homo sapiens	BM677498	SNAI3-AS1
1556180_at	Homo sapiens	BE646146	LINC00847
1556206_at	Homo sapiens	BC035261	LINC00408
1556207_a_at	Homo sapiens	BC035261	LINC00408
1556248_at	Homo sapiens	BC031275	EIF1B-AS1
1556249_a_at	Homo sapiens	BC031275	EIF1B-AS1
1556262_at	Homo sapiens	AK058147	PWRN1
1556263_s_at	Homo sapiens	AK058147	PWRN1
1556304_s_at	Homo sapiens	BC037213	LINC00899
1556364_at	Homo sapiens	AK057923	ADAMTS9-AS2
1556365_at	Homo sapiens	BC031936	LY86-AS1
1556366_s_at	Homo sapiens	BC031936	LY86-AS1
1556406_at	Homo sapiens	BC038721	LINC00879
1556414_at	Homo sapiens	BU192089	LINC00515
1556436_at	Homo sapiens	BC043205	EXTL3-AS1
1556447_at	Homo sapiens	AI357576	LINC00606
1556448_a_at	Homo sapiens	AI357576	LINC00606
1556452_a_at	Homo sapiens	BC039350	LINC00928
1556456_at	Homo sapiens	AK097058	LINC01138
1556457_s_at	Homo sapiens	AK097058	LINC01138
1556459_at	Homo sapiens	AK093071	ARHGAP22-IT1
1556460_a_at	Homo sapiens	AK093071	ARHGAP22-IT1
1556494_at	Homo sapiens	BC038750	LINC01365
1556505_at	Homo sapiens	BC035396	LINC00605
1556507_at	Homo sapiens	BC038725	LINC01210
1556508_s_at	Homo sapiens	BC038725	LINC01210
1556510_at	Homo sapiens	BC030753	NFIA-AS2
1556511_a_at	Homo sapiens	BC030753	NFIA-AS2
1556518_at	Homo sapiens	BC039329	DLG1-AS1
1556528_at	Homo sapiens	BC033370	LINC00692
1556529_a_at	Homo sapiens	BC033370	LINC00692
1556533_at	Homo sapiens	BC038218	LINC00868
1556558_s_at	Homo sapiens	AI247824	ENTPD3-AS1
1556617_a_at	Homo sapiens	BC040587	LINC00901
1556630_at	Homo sapiens	AJ344228	CASC2
1556661_at	Homo sapiens	BC015721	GTSE1-AS1
1556670_at	Homo sapiens	AK098715	GTF3C2-AS1
1556671_s_at	Homo sapiens	AK098715	GTF3C2-AS1
1556675_s_at	Homo sapiens	BC034285	LINC01016
1556695_a_at	Homo sapiens	AK095719	NR2F1-AS1
1556696_s_at	Homo sapiens	AK095719	NR2F1-AS1
1556736_at	Homo sapiens	AK095554	SCOC-AS1
1556737_at	Homo sapiens	AK055784	LINC00671
1556740_at	Homo sapiens	AA398245	EGFLAM-AS2
1556754_at	Homo sapiens	BM666787	LINC00856
1556768_at	Homo sapiens	AK093148	LINC00930
1556771_a_at	Homo sapiens	BC038740	CNTFR-AS1
1556789_a_at	Homo sapiens	AK056384	PAXBP1-AS1
1556796_at	Homo sapiens	AW187990	KRBOX1-AS1
1556797_at	Homo sapiens	AK090737	RNF144A-AS1
1556798_a_at	Homo sapiens	AK090737	RNF144A-AS1
1556820_a_at	Homo sapiens	H48516	DLEU2
1556821_x_at	Homo sapiens	H48516	DLEU2
1556827_at	Homo sapiens	BC042414	LPP-AS2
1556829_at	Homo sapiens	BC033324	TIPARP-AS1
1556854_at	Homo sapiens	AA921835	ATP11A-AS1
1556855_a_at	Homo sapiens	AA921835	ATP11A-AS1
1556884_a_at	Homo sapiens	BC041877	LINC00558
1556887_at	Homo sapiens	BC039375	NPHP3-AS1
1556896_at	Homo sapiens	AK090605	LINC01270
1556899_at	Homo sapiens	AK093277	PRMT5-AS1
1556900_at	Homo sapiens	AK054637	APCDD1L-AS1
1556901_s_at	Homo sapiens	AK054637	APCDD1L-AS1
1556911_at	Homo sapiens	BC041487	ALMS1-IT1
1556920_s_at	Homo sapiens	AK093355	LINC01330
1556924_at	Homo sapiens	AB053312	CFLAR-AS1
1556931_at	Homo sapiens	AF086337	CDC42-IT1
1556954_at	Homo sapiens	AW772079	CASC22
1556992_at	Homo sapiens	BC041902	UBA6-AS1
1557029_at	Homo sapiens	BC035392	HMMR-AS1
1557037_a_at	Homo sapiens	AK097488	UBAC2-AS1
1557038_s_at	Homo sapiens	AK097488	UBAC2-AS1
1557044_at	Homo sapiens	BC041949	LINC00665
1557046_x_at	Homo sapiens	BC041949	LINC00665
1557050_at	Homo sapiens	CA448125	HOTAIRM1
1557051_s_at	Homo sapiens	CA448125	HOTAIRM1
1557055_s_at	Homo sapiens	BC042880	LINC01128
1557059_at	Homo sapiens	AK098264	NIFK-AS1
1557060_at	Homo sapiens	BC036830	OVAAL
1557062_at	Homo sapiens	BC043177	ZSCAN16-AS1
1557063_at	Homo sapiens	BC040596	DICER1-AS1
1557070_at	Homo sapiens	BU740857	TFAP2A-AS1
1557098_s_at	Homo sapiens	AW593432	HAR1A
1557107_at	Homo sapiens	BC037315	SLC26A4-AS1
1557117_at	Homo sapiens	AW236954	INTS6-AS1
1557118_a_at	Homo sapiens	AW236954	INTS6-AS1
1557131_at	Homo sapiens	BQ287966	SSSCA1-AS1
1557133_at	Homo sapiens	AV753446	LINC00632
1557139_at	Homo sapiens	BE551868	DDX11-AS1
1557146_a_at	Homo sapiens	T03074	SSTR5-AS1
1557167_at	Homo sapiens	AK024111	HCG11
1557169_x_at	Homo sapiens	AK024111	HCG11
1557192_at	Homo sapiens	AI635131	COX10-AS1
1557208_at	Homo sapiens	AA609739	PROSER2-AS1
1557211_a_at	Homo sapiens	BC037859	FAM181A-AS1
1557212_at	Homo sapiens	AK057627	EIF1B-AS1
1557215_at	Homo sapiens	AK056212	LINC00648
1557233_at	Homo sapiens	AI001834	F11-AS1
1557276_at	Homo sapiens	AK057709	LINC01016
1557277_a_at	Homo sapiens	AK057709	LINC01016
1557293_at	Homo sapiens	CA418406	LINC00969
1557336_at	Homo sapiens	BC038210	SUCLG2-AS1
1557338_x_at	Homo sapiens	BC038210	SUCLG2-AS1
1557342_a_at	Homo sapiens	AA534953	MIRLET7BHG
1557357_at	Homo sapiens	BC036698	THUMPD3-AS1
1557359_at	Homo sapiens	BC037331	LINC01268
1557369_a_at	Homo sapiens	BC043407	LINC00698
1557371_a_at	Homo sapiens	AA807870	LINC00961
1557373_at	Homo sapiens	BC041010	LINC01141
1557389_at	Homo sapiens	AK056784	SH3PXD2A-AS1
1557395_at	Homo sapiens	AW243434	IGFBP7-AS1
1557439_at	Homo sapiens	BC043518	ARHGEF7-AS2
1557451_at	Homo sapiens	BM681417	DGCR10
1557465_at	Homo sapiens	AK094626	LINC00282
1557472_a_at	Homo sapiens	AK055400	LINC01122
1557475_at	Homo sapiens	BC037880	LINC00507
1557481_a_at	Homo sapiens	BC042856	LINC00320
1557486_at	Homo sapiens	BC042827	ANKRD44-IT1
1557507_at	Homo sapiens	BC016291	TRIM52-AS1
1557550_at	Homo sapiens	BC039341	LINC00906
1557557_at	Homo sapiens	BE675718	MATN1-AS1
1557558_s_at	Homo sapiens	BE675718	MATN1-AS1
1557564_at	Homo sapiens	AK097541	ALKBH3-AS1
1557565_a_at	Homo sapiens	AK097541	ALKBH3-AS1
1557570_a_at	Homo sapiens	AA416910	LINC01305
1557588_at	Homo sapiens	BC037788	LINC01310
1557590_at	Homo sapiens	BM665099	PARD6G-AS1
1557597_at	Homo sapiens	BC036212	LINC00624
1557602_at	Homo sapiens	BE468097	LINC00870
1557610_at	Homo sapiens	AI003930	PITRM1-AS1
1557613_at	Homo sapiens	BQ213711	KIF9-AS1
1557617_at	Homo sapiens	BC042946	DCTN1-AS1
1557646_at	Homo sapiens	AK092199	VWA8-AS1
1557647_a_at	Homo sapiens	AK092199	VWA8-AS1
1557652_a_at	Homo sapiens	AK098828	CCDC13-AS1
1557656_at	Homo sapiens	AK093266	LINC00642
1557657_a_at	Homo sapiens	BC036259	LINC00642
1557660_s_at	Homo sapiens	AI147416	FAM170B-AS1
1557679_at	Homo sapiens	BC038783	ERICH1-AS1
1557682_a_at	Homo sapiens	BG150294	LINC01142
1557685_at	Homo sapiens	AK054840	ASAP1-IT2
1557693_at	Homo sapiens	AI984490	SMC5-AS1
1557717_at	Homo sapiens	BC042673	LINC00550
1557727_at	Homo sapiens	BC040598	PCBP1-AS1
1557733_a_at	Homo sapiens	AI125308	CHRM3-AS2
1557765_at	Homo sapiens	BC039509	LINC01021
1557783_at	Homo sapiens	BC031942	MAP3K14-AS1
1557788_a_at	Homo sapiens	AL389954	LINC00476
1557821_at	Homo sapiens	BC035119	LINC00639
1557826_at	Homo sapiens	BC041827	LINC01252
1557827_at	Homo sapiens	BC043233	DNAJC9-AS1
1557843_at	Homo sapiens	BC036114	LINC01087
1557850_at	Homo sapiens	BC037931	INHBA-AS1
1557874_at	Homo sapiens	AK097655	GRID1-AS1
1557875_at	Homo sapiens	BC039327	CASC17
1557876_at	Homo sapiens	AW025535	LINC01020
1557877_s_at	Homo sapiens	AW025535	LINC01020
1557881_at	Homo sapiens	BC033403	ZNF32-AS3
1557890_at	Homo sapiens	BC035182	STXBP5-AS1
1557891_s_at	Homo sapiens	BC035182	STXBP5-AS1
1557892_at	Homo sapiens	BE044564	LINC01056
1557893_a_at	Homo sapiens	BE044564	LINC01056
1558028_x_at	Homo sapiens	BI857154	LINC00657
1558093_s_at	Homo sapiens	BI832461	SNHG4
1558118_at	Homo sapiens	BU584635	DGCR5
1558123_at	Homo sapiens	AK092709	LINC00957
1558139_at	Homo sapiens	BE730158	LINC01296
1558144_at	Homo sapiens	BC036602	MEG3
1558147_a_at	Homo sapiens	BG030541	BAIAP2-AS1
1558148_x_at	Homo sapiens	BG030541	BAIAP2-AS1
1558168_at	Homo sapiens	AL040547	H1FX-AS1
1558195_at	Homo sapiens	BG204230	LINC00592
1558212_at	Homo sapiens	BC004474	VLDLR-AS1
1558216_at	Homo sapiens	BC043614	AFAP1-AS1
1558234_at	Homo sapiens	BU783259	KCNJ2-AS1
1558256_at	Homo sapiens	AK055559	LINC00662
1558262_at	Homo sapiens	AL137366	SPTY2D1-AS1
1558290_a_at	Homo sapiens	BG200951	PVT1
1558308_at	Homo sapiens	AK090616	LINC00942
1558354_s_at	Homo sapiens	BG210209	PLCG1-AS1
1558404_at	Homo sapiens	BC015390	LINC00622
1558423_at	Homo sapiens	BE715671	LINC00265
1558425_x_at	Homo sapiens	BE715671	LINC00265
1558480_at	Homo sapiens	AL534992	TMCC1-AS1
1558481_s_at	Homo sapiens	AL534992	TMCC1-AS1
1558515_at	Homo sapiens	AK057701	FTX
1558588_at	Homo sapiens	AW300804	LINC00869
1558589_at	Homo sapiens	AY040090	LINC00417
1558601_at	Homo sapiens	CA337122	TUSC7
1558602_a_at	Homo sapiens	CA337122	TUSC7
1558611_at	Homo sapiens	AW665042	CRHR1-IT1
1558623_at	Homo sapiens	BC041173	RGPD4-AS1
1558628_at	Homo sapiens	BC016878	RBFADN
1558645_at	Homo sapiens	AL599685	MIR133A1HG
1558653_at	Homo sapiens	BC040565	MLK7-AS1
1558660_at	Homo sapiens	AK095699	LINC00703
1558666_at	Homo sapiens	H11436	PHEX-AS1
1558678_s_at	Homo sapiens	BE708432	MALAT1
1558711_at	Homo sapiens	AI537367	FAM13A-AS1
1558728_at	Homo sapiens	BM824035	VPS9D1-AS1
1558782_a_at	Homo sapiens	BG390627	NFYC-AS1
1558790_s_at	Homo sapiens	AI092855	ZNF252P-AS1
1558793_at	Homo sapiens	BC035084	FRY-AS1
1558794_at	Homo sapiens	AK091716	NUTM2A-AS1
1558801_at	Homo sapiens	AK055769	NNT-AS1
1558809_s_at	Homo sapiens	AK094324	ZNF790-AS1
1558828_s_at	Homo sapiens	AL703532	MIR143HG
1558832_at	Homo sapiens	AK056786	SLC2A1-AS1
1558847_at	Homo sapiens	BQ576193	LINC00565
1558849_at	Homo sapiens	BC035336	LINC00908
1558850_s_at	Homo sapiens	BC035336	LINC00908
1558881_at	Homo sapiens	AK057337	LINC00924
1558899_s_at	Homo sapiens	AK093265	RGMB-AS1
1558903_at	Homo sapiens	BC021928	LINC00907
1558906_a_at	Homo sapiens	BC019858	OSER1-AS1
1558920_at	Homo sapiens	BC043380	SLC8A1-AS1
1558930_at	Homo sapiens	BC009533	LINC00460
1558967_s_at	Homo sapiens	BM799976	HCG18
1559002_at	Homo sapiens	BC043382	MORF4L2-AS1
1559026_at	Homo sapiens	BC043225	PPP1R26-AS1
1559033_at	Homo sapiens	BE971457	LINC01018
1559050_at	Homo sapiens	BC041465	HCG27
1559061_at	Homo sapiens	BC041476	CACNA1G-AS1
1559079_at	Homo sapiens	BC035264	LINC00567
1559129_a_at	Homo sapiens	BC036695	MIRLET7DHG
1559136_s_at	Homo sapiens	AU140213	LINC00893
1559144_x_at	Homo sapiens	AL832479	LINC00910
1559145_at	Homo sapiens	AK057135	RNF144A-AS1
1559163_at	Homo sapiens	AK096266	INHBA-AS1
1559213_at	Homo sapiens	BC038578	LINC01419
1559221_at	Homo sapiens	BC040870	LINC01013
1559254_at	Homo sapiens	BI826147	LINC00162
1559276_at	Homo sapiens	AK056805	PCAT18
1559291_at	Homo sapiens	AF507950	LINC00032
1559292_s_at	Homo sapiens	AF507950	LINC00032
1559293_x_at	Homo sapiens	AF507950	LINC00032
1559296_at	Homo sapiens	BC040632	ADAMTS9-AS2
1559298_a_at	Homo sapiens	AK057536	SPATA41
1559311_at	Homo sapiens	BM875362	EHMT1-IT1
1559315_s_at	Homo sapiens	AK054607	SOCS2-AS1
1559326_at	Homo sapiens	AI803547	DIO3OS
1559340_at	Homo sapiens	BC039180	TTLL11-IT1
1559342_a_at	Homo sapiens	AF400500	IPW
1559343_at	Homo sapiens	AF400500	IPW
1559352_a_at	Homo sapiens	BC038198	MAFG-AS1
1559363_at	Homo sapiens	BC029479	LINC01146
1559376_at	Homo sapiens	BI827290	ATP1A1-AS1
1559403_at	Homo sapiens	BC042096	HMGN3-AS1
1559404_a_at	Homo sapiens	BC042096	HMGN3-AS1
1559412_at	Homo sapiens	H04858	LINC00478
1559433_at	Homo sapiens	AK091704	APCDD1L-AS1
1559443_s_at	Homo sapiens	AK093371	IL21R-AS1
1559479_at	Homo sapiens	BC038425	SEPSECS-AS1
1559483_at	Homo sapiens	AK092251	PROX1-AS1
1559488_at	Homo sapiens	AK093725	LINC01366
1559489_a_at	Homo sapiens	AK093725	LINC01366
1559501_at	Homo sapiens	BC037580	CBR3-AS1
1559504_at	Homo sapiens	BM759658	MIR137HG
1559506_x_at	Homo sapiens	BM759658	MIR137HG
1559510_at	Homo sapiens	BC040959	LINC00630
1559543_at	Homo sapiens	BC039553	LINC00441
1559544_s_at	Homo sapiens	BC039553	LINC00441
1559545_at	Homo sapiens	AI371649	IPW /// LOC101930404 /// PWARSN /// SNORD107 /// SNORD115-13 /// SNORD115-26 /// SNORD115-7 /// SNORD116-22 /// SNORD116-28 /// SNORD116-4 /// SNRPN
1559546_s_at	Homo sapiens	AI371649	IPW /// LOC101930404 /// PWARSN /// SNORD107 /// SNORD115-13 /// SNORD115-26 /// SNORD115-7 /// SNORD116-22 /// SNORD116-28 /// SNORD116-4 /// SNRPN
1559573_at	Homo sapiens	AK096134	LINC01093
1559579_at	Homo sapiens	BC040586	LINC00927
1559645_at	Homo sapiens	AJ421679	LINC00184
1559646_a_at	Homo sapiens	AJ421679	LINC00184
1559648_at	Homo sapiens	BC042469	LINC00892
1559650_at	Homo sapiens	BC043567	JAZF1-AS1
1559653_at	Homo sapiens	BC037976	GRTP1-AS1
1559654_s_at	Homo sapiens	BC037976	GRTP1-AS1 /// LOC101930007 /// LOC101930262
1559655_at	Homo sapiens	BC043510	MAMDC2-AS1
1559656_a_at	Homo sapiens	BC043510	MAMDC2-AS1
1559712_at	Homo sapiens	BC042556	LINC00689
1559766_at	Homo sapiens	BC039521	ALDH1L1-AS2
1559812_at	Homo sapiens	BC041007	FAM53B-AS1
1559826_a_at	Homo sapiens	BC039495	LINC00960
1559827_at	Homo sapiens	BC039495	LINC00960
1559835_at	Homo sapiens	BC039680	LINC01410
1559880_at	Homo sapiens	BC038538	LZTS1-AS1
1559884_at	Homo sapiens	BC038540	CDKN2B-AS1
1559901_s_at	Homo sapiens	BM194465	LINC00478
1559917_a_at	Homo sapiens	AB004851	CBR3-AS1
1559920_a_at	Homo sapiens	AF307448	CECR5-AS1
1559929_at	Homo sapiens	AL700385	LINC01186
1559965_at	Homo sapiens	BC037827	ZFHX4-AS1
1559966_a_at	Homo sapiens	BC037827	ZFHX4-AS1
1559986_at	Homo sapiens	BC038371	LIFR-AS1 /// MIR3650
1559992_a_at	Homo sapiens	BC042069	LINC00645
1560010_a_at	Homo sapiens	BC035902	SATB2-AS1
1560019_at	Homo sapiens	BI869014	DLGAP1-AS2
1560081_at	Homo sapiens	AL702091	RAD51-AS1
1560119_at	Homo sapiens	AK074886	LINC00937
1560147_at	Homo sapiens	AK095986	WDR86-AS1
1560168_at	Homo sapiens	BC043538	LINC01330
1560181_at	Homo sapiens	AK098298	LDLRAD4-AS1
1560198_at	Homo sapiens	AV701600	LINC00523
1560202_at	Homo sapiens	BC043375	CSTF3-AS1
1560207_at	Homo sapiens	BC031280	MIR3610 /// RAD21-AS1
1560213_at	Homo sapiens	BC035828	HCP5B
1560240_at	Homo sapiens	BE622247	LINC01293
1560255_at	Homo sapiens	AK097813	CELF2-AS1
1560320_a_at	Homo sapiens	AL833364	C1RL-AS1
1560337_at	Homo sapiens	BC037345	LINC01289
1560352_at	Homo sapiens	AK096469	ENTPD1-AS1 /// LOC101927104
1560371_at	Homo sapiens	BI823265	LINC00997
1560378_at	Homo sapiens	AA598547	GRIK1-AS2
1560390_s_at	Homo sapiens	BI599587	LINC00663
1560402_at	Homo sapiens	BF336936	GAS5
1560413_at	Homo sapiens	BC043361	LINC00298
1560432_at	Homo sapiens	AF388367	CLRN1-AS1
1560448_at	Homo sapiens	BC041422	PRR7-AS1
1560472_at	Homo sapiens	BC040895	LINC00705
1560503_a_at	Homo sapiens	AK092393	TFAP2A-AS1
1560510_at	Homo sapiens	BC043372	ARHGEF7-IT1
1560514_at	Homo sapiens	BC039517	LINC00636
1560522_at	Homo sapiens	BC039546	DLGAP1-AS3
1560526_at	Homo sapiens	BQ880034	MAGI2-IT1
1560537_at	Homo sapiens	BC023610	FGF13-AS1
1560542_at	Homo sapiens	BC016306	MCM3AP-AS1
1560548_at	Homo sapiens	BC036310	LINC00382
1560565_at	Homo sapiens	BC043537	LINC01333
1560573_at	Homo sapiens	BC040060	LINC00944
1560579_s_at	Homo sapiens	BC023568	SLC16A1-AS1
1560619_at	Homo sapiens	BC036043	LINC00935
1560625_s_at	Homo sapiens	BC038211	CATIP-AS1
1560633_a_at	Homo sapiens	AY063453	C21orf91-OT1
1560659_at	Homo sapiens	AL832439	LINC00342
1560661_x_at	Homo sapiens	AL832439	LINC00342
1560679_at	Homo sapiens	AK055877	LINC01127
1560690_at	Homo sapiens	BU661804	LINC01153
1560697_at	Homo sapiens	AK095156	TRHDE-AS1
1560698_a_at	Homo sapiens	AK095156	TRHDE-AS1
1560725_at	Homo sapiens	AK097161	IL12A-AS1
1560746_at	Homo sapiens	AK075118	NEXN-AS1
1560751_at	Homo sapiens	BC043377	AQP4-AS1
1560762_at	Homo sapiens	AK097158	LINC00996
1560797_s_at	Homo sapiens	BC042086	LOC101927830 /// TMLHE-AS1
1560818_at	Homo sapiens	AI138766	LINC00944
1560819_a_at	Homo sapiens	AI138766	LINC00944
1560832_at	Homo sapiens	BC016792	LINC01029
1560833_at	Homo sapiens	BG189393	LINC01189 /// LOC101927827
1560834_a_at	Homo sapiens	AF429305	RMST
1560836_at	Homo sapiens	BC043546	LINC01241
1560842_a_at	Homo sapiens	BC042736	TEX26-AS1
1560851_at	Homo sapiens	BC017939	LINC00619
1560856_at	Homo sapiens	BC039527	ARHGAP26-AS1
1560881_a_at	Homo sapiens	AY040089	LINC00112
1560890_at	Homo sapiens	AF088011	LINC01088
1560891_a_at	Homo sapiens	AF088011	LINC01088
1560912_at	Homo sapiens	BI464448	LINC01120
1560939_at	Homo sapiens	AK097705	PCOLCE-AS1
1560940_at	Homo sapiens	AW237065	SACS-AS1
1560941_a_at	Homo sapiens	AW237065	SACS-AS1
1560950_at	Homo sapiens	AK093262	HECW1-IT1
1560988_a_at	Homo sapiens	AF086361	LINC00556
1561004_at	Homo sapiens	AF088007	PRKCQ-AS1
1561029_at	Homo sapiens	BC035642	LINC01425
1561042_at	Homo sapiens	AF086249	AGO2 /// CASC7 /// CASC7
1561050_a_at	Homo sapiens	BC018444	NAV2-IT1
1561059_a_at	Homo sapiens	BC033355	LINC00691
1561083_at	Homo sapiens	BC040323	LINC01254
1561091_at	Homo sapiens	BC041880	LINC01209
1561096_at	Homo sapiens	BC033378	LINC01091
1561098_at	Homo sapiens	BC042886	LINC00616
1561101_at	Homo sapiens	BU729850	JAKMIP2-AS1
1561106_at	Homo sapiens	BC040979	LINC00271
1561127_at	Homo sapiens	AF086274	ADARB2-AS1
1561185_at	Homo sapiens	AF278761	TTTY7
1561213_at	Homo sapiens	BC041341	LINC01360
1561222_at	Homo sapiens	BC037211	LINC00485
1561232_at	Homo sapiens	BC042052	CASC11
1561251_at	Homo sapiens	BC035019	LINC01019
1561273_at	Homo sapiens	BC035260	HOXC-AS3
1561280_at	Homo sapiens	AK090497	LEMD1-AS1
1561281_a_at	Homo sapiens	AK090497	LEMD1-AS1
1561287_at	Homo sapiens	BC034981	LINC00561
1561288_at	Homo sapiens	BC040336	LINC00536
1561298_at	Homo sapiens	AK090854	LINC01069
1561301_at	Homo sapiens	AK056866	MAGI1-IT1
1561319_at	Homo sapiens	BC041486	OTX2-AS1
1561327_at	Homo sapiens	AK056013	LINC00242
1561328_at	Homo sapiens	BC039338	MIR3663HG
1561352_at	Homo sapiens	BC040858	LINC01204
1561367_a_at	Homo sapiens	BC035104	LINC00540
1561373_at	Homo sapiens	AK094729	PACRG-AS1
1561391_at	Homo sapiens	AK056720	STAU2-AS1
1561400_at	Homo sapiens	BC043289	LINC01180
1561402_at	Homo sapiens	BC040669	LINC00880
1561411_at	Homo sapiens	BC040869	LINC01222
1561414_at	Homo sapiens	BC022036	LINC01242
1561423_at	Homo sapiens	BC037909	LINC00535
1561437_at	Homo sapiens	BC042975	MCHR2-AS1
1561471_at	Homo sapiens	BC039114	CPEB2-AS1
1561476_at	Homo sapiens	BC037927	CASC6
1561478_at	Homo sapiens	BC043278	LINC00560
1561490_at	Homo sapiens	BC031961	NPSR1-AS1
1561492_at	Homo sapiens	BC027488	LINC01192
1561506_at	Homo sapiens	BC031969	BARX1-AS1
1561531_at	Homo sapiens	BC039489	PLCH1-AS1
1561532_at	Homo sapiens	BC043434	DACT3-AS1
1561540_at	Homo sapiens	AI026672	LINC00343
1561545_at	Homo sapiens	BC037786	EPN2-AS1
1561546_at	Homo sapiens	BC033386	FGD5-AS1
1561555_at	Homo sapiens	BC041008	LINC00970
1561558_at	Homo sapiens	BC039504	PRKG1-AS1
1561566_at	Homo sapiens	BC033326	LINC01098
1561587_at	Homo sapiens	BC040725	LINC00907
1561590_a_at	Homo sapiens	BC042806	CNTFR-AS1
1561618_at	Homo sapiens	BC033566	DPP10-AS3
1561666_a_at	Homo sapiens	BC036405	PSMG3-AS1
1561676_at	Homo sapiens	AK056491	PRICKLE2-AS3
1561682_at	Homo sapiens	BC042527	TTLL7-IT1
1561691_at	Homo sapiens	BC039371	LINC00326
1561699_a_at	Homo sapiens	BC041346	ATP11A-AS1
1561707_at	Homo sapiens	BC042984	LINC00895
1561726_s_at	Homo sapiens	BC019904	CD81-AS1
1561728_a_at	Homo sapiens	BC036259	LINC00642
1561795_at	Homo sapiens	BC022431	LINC01393
1561967_at	Homo sapiens	AI688132	BC041347 /// FLNB-AS1 /// FLNB-AS1
1561983_at	Homo sapiens	BC036236	LINC01206
1561984_at	Homo sapiens	BC042457	LINC00838
1562011_at	Homo sapiens	BC043243	DOCK4-AS1
1562034_at	Homo sapiens	BC036902	LINC00163
1562051_at	Homo sapiens	AK092805	LOC729296 /// MIR646HG
1562080_at	Homo sapiens	AK057351	LINC00424
1562081_a_at	Homo sapiens	AK057351	LINC00424
1562103_at	Homo sapiens	BC035370	LINC01359
1562121_at	Homo sapiens	BC029457	CHL1-AS1
1562153_a_at	Homo sapiens	BM821521	MIR1204 /// PVT1
1562173_a_at	Homo sapiens	AF339825	LINC00555
1562214_at	Homo sapiens	AK057376	LINC01107
1562219_at	Homo sapiens	BC040854	LINC00951
1562249_at	Homo sapiens	AL833583	EPHA1-AS1
1562253_at	Homo sapiens	BC040999	SLC7A11-AS1
1562295_at	Homo sapiens	AL832788	ADAMTS9-AS2
1562320_at	Homo sapiens	BC040220	NAV2-AS5
1562326_at	Homo sapiens	AL832565	LINC01122
1562336_at	Homo sapiens	AK055184	CASC2
1562348_at	Homo sapiens	AK097381	LINC00664
1562381_at	Homo sapiens	AL832418	HLA-F-AS1
1562413_at	Homo sapiens	AK055956	LINC00167
1562433_at	Homo sapiens	AK001351	LINC01181
1562436_at	Homo sapiens	AK093033	CARS-AS1
1562447_a_at	Homo sapiens	AK096249	PPP1R26-AS1
1562449_s_at	Homo sapiens	BC043255	LARGE-AS1
1562469_at	Homo sapiens	AK096633	CASC15
1562475_at	Homo sapiens	BQ231608	TEX41
1562478_at	Homo sapiens	BM852137	LINC00659
1562509_at	Homo sapiens	BC037929	TMEM108-AS1
1562510_at	Homo sapiens	BC042675	LINC01343
1562549_at	Homo sapiens	BC039367	LINC01271
1562566_at	Homo sapiens	BC043575	TRAF3IP2-AS1
1562598_at	Homo sapiens	AK094329	DLG5-AS1
1562601_at	Homo sapiens	AK095550	LINC01121
1562631_at	Homo sapiens	AK093165	TEX26-AS1
1562633_at	Homo sapiens	AK056164	RMST
1562640_at	Homo sapiens	BC035889	HOXA-AS2
1562681_at	Homo sapiens	AK055141	KRTAP5-AS1
1562683_a_at	Homo sapiens	BC035722	LINC01097
1562691_at	Homo sapiens	BC042062	FGF10-AS1
1562696_at	Homo sapiens	BC043519	FAM155A-IT1
1562703_at	Homo sapiens	BC033393	LINC00964
1562717_at	Homo sapiens	BC043563	LINC00299
1562733_at	Homo sapiens	BC043559	LINC00092
1562738_a_at	Homo sapiens	AK093077	USP3-AS1
1562740_at	Homo sapiens	AK097457	DNAJB8-AS1
1562742_at	Homo sapiens	BC043539	LINC01362
1562765_at	Homo sapiens	BC041444	WWTR1-AS1
1562788_at	Homo sapiens	BC028014	LINC01342
1562802_at	Homo sapiens	BC040896	LINC00210
1562805_at	Homo sapiens	BC037548	TLR8-AS1
1562812_at	Homo sapiens	BC039045	ZNF32-AS3
1562821_a_at	Homo sapiens	AF401033	DSCAM-AS1
1562823_at	Homo sapiens	BC040909	ROR1-AS1
1562827_at	Homo sapiens	BC039670	DIO2-AS1
1562831_a_at	Homo sapiens	BC043378	WDR11-AS1
1562839_at	Homo sapiens	AK054813	LINC00894
1562844_at	Homo sapiens	BC043553	LINC01115
1562861_at	Homo sapiens	BC041456	LINC01231
1562873_at	Homo sapiens	BC037352	LOC101928818 /// PWRN1
1562876_s_at	Homo sapiens	BC035991	MIR4435-1HG /// RP11-181E10.3
1562901_at	Homo sapiens	BC040875	LINC01197
1562909_at	Homo sapiens	BC040731	LINC00862
1562914_a_at	Homo sapiens	BC031284	LINC00905
1562916_at	Homo sapiens	BC034825	LINC00102
1562921_at	Homo sapiens	BC040700	EP300-AS1
1562930_at	Homo sapiens	AI637729	SRRM2-AS1
1562943_at	Homo sapiens	BC039528	MACROD2-AS1
1562949_at	Homo sapiens	BC037867	LINC00358
1562953_s_at	Homo sapiens	BC019264	WDFY3-AS2
1562960_at	Homo sapiens	AJ251642	KCNQ1-AS1
1562972_at	Homo sapiens	BC038777	LINC00929
1562982_at	Homo sapiens	BC040864	LINC01448
1562990_at	Homo sapiens	BC039360	LINC00564
1563039_at	Homo sapiens	BC035866	LARGE-AS1
1563040_s_at	Homo sapiens	BC035866	LARGE-AS1
1563043_at	Homo sapiens	BC039529	LINC00620
1563062_at	Homo sapiens	BC042802	LINC00460
1563063_at	Homo sapiens	BC038529	LINC01049
1563070_at	Homo sapiens	BC038579	LINC01395
1563073_at	Homo sapiens	BC043536	LINC01282
1563082_at	Homo sapiens	BC040883	LINC00486
1563083_s_at	Homo sapiens	BC040883	LINC00486
1563101_at	Homo sapiens	BC043511	ARNTL2-AS1
1563127_at	Homo sapiens	BC038533	LINC01428
1563132_at	Homo sapiens	BC016970	LINC01169
1563145_at	Homo sapiens	AK058123	LINC00301
1563157_at	Homo sapiens	BC040624	BC040624 /// FOXP1-AS1 /// FOXP1-AS1
1563168_at	Homo sapiens	BC037250	NRG1-IT1
1563171_at	Homo sapiens	BC043514	GNA14-AS1
1563174_at	Homo sapiens	BC040892	LINC01243
1563219_at	Homo sapiens	BG771949	NADK2-AS1
1563229_at	Homo sapiens	BC038090	DLEU2 /// MIR15A
1563245_at	Homo sapiens	BG715243	CLYBL-AS2
1563246_at	Homo sapiens	BC038192	LINC01432
1563254_a_at	Homo sapiens	BC033360	FAM170B-AS1
1563255_at	Homo sapiens	BC033360	FAM170B-AS1
1563260_at	Homo sapiens	BC038565	LINC00587
1563265_at	Homo sapiens	AF143870	HNF4A-AS1
1563296_at	Homo sapiens	BC039674	LINC00572
1563316_at	Homo sapiens	BC042082	NEGR1-IT1
1563346_at	Homo sapiens	AY063452	C21orf91-OT1
1563367_at	Homo sapiens	BG704389	MAPT-AS1
1563369_at	Homo sapiens	BI837301	LINC00173
1563373_at	Homo sapiens	BC038216	LINC01220
1563385_at	Homo sapiens	AY063455	LINC00307
1563462_at	Homo sapiens	AL833449	LOC285419
1563483_at	Homo sapiens	AB007962	LINC00869
1563524_a_at	Homo sapiens	AK024887	ITPK1-AS1
1563528_at	Homo sapiens	AL157450	RAPGEF4-AS1
1563568_at	Homo sapiens	BC043442	LINC00559
1563571_at	Homo sapiens	AK092548	CTBP1-AS
1563581_at	Homo sapiens	AK094992	RPL34-AS1
1563632_at	Homo sapiens	AK056518	TMEM72-AS1
1563635_at	Homo sapiens	BC040563	ITGA9-AS1
1563679_at	Homo sapiens	AK056640	LINC01104
1563728_at	Homo sapiens	AF418573	LINC00032
1563742_at	Homo sapiens	BC033221	LINC00842
1563745_a_at	Homo sapiens	AK098249	ZMIZ1-AS1
1563802_at	Homo sapiens	AK093618	LINC01226
1563821_at	Homo sapiens	AK056561	LINC00858
1563916_at	Homo sapiens	AK094649	WDR11-AS1
1563983_at	Homo sapiens	AK055081	TPT1-AS1
1564017_at	Homo sapiens	AK096071	COL18A1-AS1
1564060_at	Homo sapiens	AK057497	LINC00934
1564069_at	Homo sapiens	AK093987	HOTTIP
1564070_s_at	Homo sapiens	AK093987	HOTTIP
1564097_at	Homo sapiens	AL832184	SUCLG2-AS1
1564122_at	Homo sapiens	AK098017	LINC00514
1564131_a_at	Homo sapiens	AK097709	BSN-AS2
1564139_at	Homo sapiens	AK056852	A2M-AS1
1564158_a_at	Homo sapiens	AK095020	VAC14-AS1
1564175_at	Homo sapiens	AK098258	LINC00960
1564178_at	Homo sapiens	AK093142	LINC00841
1564200_at	Homo sapiens	AK091865	LINC00607
1564204_at	Homo sapiens	AK090660	LINC00869
1564207_at	Homo sapiens	BC014556	LINC00957
1564208_x_at	Homo sapiens	BC014556	LINC00957
1564209_at	Homo sapiens	AK097474	LINC00700
1564220_a_at	Homo sapiens	AK096932	LINC01234
1564224_x_at	Homo sapiens	AK091792	C1RL-AS1
1564242_at	Homo sapiens	AK057275	TRPM2-AS
1564244_a_at	Homo sapiens	AK057493	LARGE-AS1
1564257_at	Homo sapiens	AK093340	ACTA2-AS1
1564263_at	Homo sapiens	AK056732	LINC00330
1564281_at	Homo sapiens	AK092078	LINC00491
1564282_a_at	Homo sapiens	AK092078	LINC00491
1564287_at	Homo sapiens	AK055781	LINC00410
1564300_at	Homo sapiens	AK097471	IQCF5-AS1
1564309_at	Homo sapiens	AK095182	LINC00486
1564334_at	Homo sapiens	AL133082	LINC00304
1564352_at	Homo sapiens	AF277398	CECR3
1564371_a_at	Homo sapiens	AJ535620	CASC2
1564372_s_at	Homo sapiens	AJ535620	CASC2
1564392_at	Homo sapiens	AK094858	LINC00320
1564413_at	Homo sapiens	AK093435	LINC01356
1564421_at	Homo sapiens	AK093412	DLGAP2-AS1
1564439_a_at	Homo sapiens	AK093421	MRGPRG-AS1
1564443_at	Homo sapiens	AF529010	DLEU2
1564449_at	Homo sapiens	AK097820	USP2-AS1
1564459_at	Homo sapiens	AK057400	DDC-AS1
1564460_at	Homo sapiens	AK093678	LINC01281
1564466_at	Homo sapiens	AL833139	SOX9-AS1
1564474_at	Homo sapiens	AK055144	ZBED3-AS1
1564475_s_at	Homo sapiens	AK055144	ZBED3-AS1
1564485_at	Homo sapiens	AK054628	LINC00887
1564490_at	Homo sapiens	AK097584	LINC01165
1564561_at	Homo sapiens	AK097816	LINC01442
1564595_at	Homo sapiens	BC040913	LINC01103
1564601_at	Homo sapiens	AK058096	LINC00221
1564670_at	Homo sapiens	BC034924	RAMP2-AS1
1564697_a_at	Homo sapiens	BC006119	LINC01144
1564790_at	Homo sapiens	AF400045	ST7-AS2
1564906_at	Homo sapiens	AJ224167	MATR3 /// SNHG4
1564907_s_at	Homo sapiens	AJ224167	MATR3 /// SNHG4
1564911_at	Homo sapiens	AJ224168	SNHG4
1565325_at	Homo sapiens	AJ224170	MATR3 /// SNHG4
1565424_at	Homo sapiens	AJ301561	LINC00529
1565554_at	Homo sapiens	BC015457	LINC00628
1565556_at	Homo sapiens	AA613604	LINC00628
1565763_at	Homo sapiens	AA137014	TEX26-AS1
1565784_at	Homo sapiens	AK094115	TNK2-AS1
1566176_at	Homo sapiens	AL713731	CLYBL-AS1
1566219_at	Homo sapiens	H24547	KRTAP5-AS1
1566235_at	Homo sapiens	L77562	DGCR12
1566236_at	Homo sapiens	L77562	DGCR12
1566526_at	Homo sapiens	AK097782	LINC00927
1566555_at	Homo sapiens	AK096609	BAIAP2-AS1
1566557_at	Homo sapiens	AK096609	BAIAP2-AS1
1566558_x_at	Homo sapiens	AK096609	BAIAP2-AS1
1566646_at	Homo sapiens	AK057562	LINC01225
1566647_s_at	Homo sapiens	AK057562	LINC01225
1566737_at	Homo sapiens	AK055120	LINC01346
1566760_at	Homo sapiens	AK094122	LINC00884
1566761_a_at	Homo sapiens	AK094122	LINC00884
1566831_at	Homo sapiens	AK098060	SBF2-AS1
1566916_at	Homo sapiens	AF200341	HPYR1
1566917_at	Homo sapiens	AF200341	HPYR1
1566926_at	Homo sapiens	AJ011409	LINC00527
1566927_at	Homo sapiens	AJ011409	LINC00527
1566968_at	Homo sapiens	AK024556	SPRY4-IT1
1566987_s_at	Homo sapiens	AL137380	LINC00674
1567359_at	Homo sapiens	AJ011597	BDNF-AS
1567361_at	Homo sapiens	AJ011597	BDNF-AS
1567686_at	Homo sapiens	AF307449	CECR9
1567687_at	Homo sapiens	AF307449	CECR9
1568249_at	Homo sapiens	Y11166	SNHG17
1568609_s_at	Homo sapiens	AL118843	LINC00623
1568615_a_at	Homo sapiens	BG197463	SRD5A3-AS1
1568635_at	Homo sapiens	AA861440	LINC00354
1568636_a_at	Homo sapiens	AA861440	LINC00354
1568640_at	Homo sapiens	BC012788	PCBP1-AS1
1568662_at	Homo sapiens	BC032951	PWRN2
1568663_a_at	Homo sapiens	BC032951	PWRN2
1568683_at	Homo sapiens	BC015583	SNAI3-AS1
1568768_s_at	Homo sapiens	AW080339	BRE-AS1
1568791_s_at	Homo sapiens	AI208948	EDNRB-AS1
1568799_at	Homo sapiens	BE348270	SLC16A1-AS1
1568807_a_at	Homo sapiens	AI301081	RBM26-AS1
1568813_at	Homo sapiens	BC009525	SLC16A1-AS1
1568826_at	Homo sapiens	BC035101	LINC01012
1568838_at	Homo sapiens	AI015847	WASIR1
1568849_at	Homo sapiens	BC009635	LINC00165
1568851_at	Homo sapiens	BC034007	LINC01352
1568852_x_at	Homo sapiens	BC034007	LINC01352
1568854_at	Homo sapiens	AI028608	LINC00240
1568871_at	Homo sapiens	BC032557	CADM2-AS1
1568872_at	Homo sapiens	BC034288	ISPD-AS1
1568905_at	Homo sapiens	BC030750	LINC01057
1568938_at	Homo sapiens	BC021746	LINC01398
1568983_a_at	Homo sapiens	BI547087	GABPB1-AS1
1568987_at	Homo sapiens	BC012843	CRHR1-IT1
1569023_a_at	Homo sapiens	BC020935	LINC00458
1569089_a_at	Homo sapiens	BC024303	LINC00957
1569090_x_at	Homo sapiens	BC024303	LINC00957
1569259_at	Homo sapiens	BI825547	DAB1-AS1
1569287_at	Homo sapiens	BC017942	LINC00458
1569297_at	Homo sapiens	BC029463	LINC01300
1569315_s_at	Homo sapiens	BC032484	LINC00894
1569318_at	Homo sapiens	BC037856	LINC00663
1569322_at	Homo sapiens	BC009626	LINC00857
1569330_at	Homo sapiens	BC025734	STX18-AS1
1569332_at	Homo sapiens	BC022563	LINC00488
1569378_at	Homo sapiens	BC019241	LINC00942
1569418_at	Homo sapiens	BC025350	LINC00682
1569436_at	Homo sapiens	BC025370	TUSC8
1569445_at	Homo sapiens	BC033112	DGCR5
1569446_x_at	Homo sapiens	BC033112	DGCR5
1569502_s_at	Homo sapiens	BC013872	TP73-AS1
1569537_at	Homo sapiens	BC022569	LINC00463
1569544_at	Homo sapiens	BC015590	LINC01212
1569600_at	Homo sapiens	BC006995	DLEU2
1569604_at	Homo sapiens	BC017122	LINC01134
1569646_a_at	Homo sapiens	BG718299	KIRREL3-AS2
1569674_at	Homo sapiens	BC032741	LINC00630
1569696_at	Homo sapiens	BC031866	CSMD2-AS1
1569713_at	Homo sapiens	BC009800	SEC24B-AS1
1569722_s_at	Homo sapiens	BC032757	PROSER2-AS1
1569728_at	Homo sapiens	BC024029	LINC00423
1569745_at	Homo sapiens	BC036500	OSER1-AS1
1569746_s_at	Homo sapiens	BC036500	OSER1-AS1
1569755_at	Homo sapiens	BC035112	LINC00276
1569779_at	Homo sapiens	BC039328	LINC01149
1569819_at	Homo sapiens	BC034815	PWRN1
1569882_at	Homo sapiens	BC036463	NPHP3-AS1
1569885_at	Homo sapiens	BC036229	LINC00882
1569895_at	Homo sapiens	BC016994	LINC01134
1569911_at	Homo sapiens	BC009730	LINC00824
1569923_s_at	Homo sapiens	BC008363	LINC00491
1569925_at	Homo sapiens	BC033171	DNAH17-AS1
1569958_at	Homo sapiens	BC016787	DEPDC1-AS1
1569983_at	Homo sapiens	BC038727	LINC00566
1569987_at	Homo sapiens	BC035769	DLEU7-AS1
1570049_at	Homo sapiens	BC035366	LINC00910
1570080_at	Homo sapiens	BC036361	HIPK1-AS1
1570082_x_at	Homo sapiens	BC036361	HIPK1-AS1
1570111_at	Homo sapiens	BC031252	LINC00521
1570155_at	Homo sapiens	BC015449	LINC01111
1570163_at	Homo sapiens	BC014585	EGFLAM-AS4
1570189_at	Homo sapiens	BC035934	LINC00671
1570204_at	Homo sapiens	BC026963	ZBED3-AS1
1570208_at	Homo sapiens	BC011527	LINC00907
1570224_at	Homo sapiens	BC033981	LINC01449
1570291_at	Homo sapiens	BC024972	CLDN10-AS1
1570315_at	Homo sapiens	BC019009	HCCAT5
1570345_at	Homo sapiens	BC029369	LINC00474
1570376_at	Homo sapiens	BC013024	LINC00689
1570414_x_at	Homo sapiens	AF289565	KLF3-AS1
1570423_at	Homo sapiens	BC014333	FLG-AS1
1570447_at	Homo sapiens	BC034570	LINC00452
1570587_at	Homo sapiens	BC016384	MPRIP-AS1
200624_s_at	Homo sapiens	AA577695	SNHG4
200626_s_at	Homo sapiens	NM_018834	SNHG4
202961_s_at	Homo sapiens	NM_004889	ARMC2-AS1
203245_s_at	Homo sapiens	BC002791	LINC00094
203463_s_at	Homo sapiens	H05668	EPN2-IT1
203464_s_at	Homo sapiens	NM_014964	EPN2-IT1
203707_at	Homo sapiens	NM_005741	LINC00921
204486_at	Homo sapiens	U89364	KCNQ1OT1
204761_at	Homo sapiens	NM_014688	USP6NL-IT1
205677_s_at	Homo sapiens	NM_005887	DLEU1
205833_s_at	Homo sapiens	AI770098	PART1
205834_s_at	Homo sapiens	NM_016590	PART1
206082_at	Homo sapiens	NM_006674	HCP5
206685_at	Homo sapiens	NM_018985	HCG4
206954_at	Homo sapiens	NM_015855	WT1-AS
207063_at	Homo sapiens	NM_018542	TTTY14
207252_at	Homo sapiens	NM_003669	INE1
207259_at	Homo sapiens	NM_017928	LINC00483
207280_at	Homo sapiens	NM_005162	RNF185-AS1
207287_at	Homo sapiens	NM_025026	BIN3-IT1
207288_at	Homo sapiens	NM_025091	ASMTL-AS1
207458_at	Homo sapiens	NM_024035	RHPN1-AS1
207524_at	Homo sapiens	NM_021908	ST7-OT3
207631_at	Homo sapiens	NM_005821	NBR2
207871_s_at	Homo sapiens	NM_018412	ST7-OT3
207894_s_at	Homo sapiens	NM_020552	TCL6
207963_at	Homo sapiens	NM_014354	KIF25-AS1
208109_s_at	Homo sapiens	NM_030944	LINC00597
208136_s_at	Homo sapiens	NM_030970	ZNF205-AS1
208201_at	Homo sapiens	NM_012147	DBET
208247_at	Homo sapiens	NM_001213	ERC2-IT1
208287_at	Homo sapiens	NM_005844	HCG9
209917_s_at	Homo sapiens	BC002709	TP53TG1
210109_at	Homo sapiens	AF191492	SND1-IT1
210241_s_at	Homo sapiens	AB007458	TP53TG1
210409_at	Homo sapiens	AB016898	MLLT4-AS1
210464_at	Homo sapiens	AL080200	LINC00588
210711_at	Homo sapiens	BC000988	LINC00260
210794_s_at	Homo sapiens	AF119863	MEG3
210818_s_at	Homo sapiens	AF026199	GRIK1-AS2
210886_x_at	Homo sapiens	AB007457	TP53TG1
211350_s_at	Homo sapiens	AB016900	KIF25-AS1
211351_at	Homo sapiens	AB016900	KIF25-AS1
211460_at	Homo sapiens	AF332238	TTTY9A
212337_at	Homo sapiens	AI687738	TUG1
212725_s_at	Homo sapiens	N37081	TUG1
212732_at	Homo sapiens	AI950273	MEG3
212868_x_at	Homo sapiens	NM_003668	MAPKAPK5-AS1
212957_s_at	Homo sapiens	AU154785	LINC01278
213310_at	Homo sapiens	AI613483	CASC7
213339_at	Homo sapiens	AB007964	TP73-AS1
213340_s_at	Homo sapiens	AI073551	TP73-AS1
213447_at	Homo sapiens	AI672541	IPW
213486_at	Homo sapiens	BF435376	COPG2IT1
213685_at	Homo sapiens	AA830143	TCEB3-AS1
213703_at	Homo sapiens	W95043	LINC00342
213775_x_at	Homo sapiens	AI357871	ZNF638-IT1
213964_x_at	Homo sapiens	AI307586	RPARP-AS1
214120_at	Homo sapiens	AW157535	RFPL1S
214123_s_at	Homo sapiens	AI126492	NOP14-AS1
214186_s_at	Homo sapiens	AI346483	HCG26
214218_s_at	Homo sapiens	AV699347	XIST
214344_at	Homo sapiens	R87507	LINC00950
214363_s_at	Homo sapiens	AA129420	SNHG4
214408_s_at	Homo sapiens	AL021937	RFPL1S
214409_at	Homo sapiens	AL021937	RFPL3S
214657_s_at	Homo sapiens	AU134977	NEAT1
214685_at	Homo sapiens	AB000464	NOP14-AS1
214696_at	Homo sapiens	AF070569	MIR22HG
214834_at	Homo sapiens	AU118874	PWAR5
214839_at	Homo sapiens	AF052108	LINC00599
214857_at	Homo sapiens	AL050035	RPARP-AS1
214867_at	Homo sapiens	AL080182	ZSWIM8-AS1
214896_at	Homo sapiens	AL109671	LINC01314
214983_at	Homo sapiens	AL080135	TTTY15
215003_at	Homo sapiens	AA921844	DGCR9
215009_s_at	Homo sapiens	U92014	THAP9-AS1
215011_at	Homo sapiens	AJ006835	SNHG3
215039_at	Homo sapiens	AK002179	LINC01140
215057_at	Homo sapiens	U66046	LINC00894
215105_at	Homo sapiens	U50531	N4BP2L2-IT2
215126_at	Homo sapiens	AL109716	LINC01314
215141_at	Homo sapiens	AA493300	NOP14-AS1
215185_at	Homo sapiens	AK024177	LINC00963
215244_at	Homo sapiens	AI479306	DGCR5
215283_at	Homo sapiens	U79248	LINC00667
215504_x_at	Homo sapiens	AF131777	ANKRD10-IT1
215513_at	Homo sapiens	AF241534	HYMAI
215590_x_at	Homo sapiens	AK025619	ACVR2B-AS1
215629_s_at	Homo sapiens	AA905286	DLEU2
215658_at	Homo sapiens	AK024897	LINC00675
215683_at	Homo sapiens	AF070628	RBFADN
215725_at	Homo sapiens	L77561	DGCR11
215738_at	Homo sapiens	U79295	LINC00563
215756_at	Homo sapiens	AU153979	LINC01136
215929_at	Homo sapiens	AL080132	LINC00837
215940_at	Homo sapiens	U80773	LINC01361
215944_at	Homo sapiens	U80773	LINC01361
215953_at	Homo sapiens	AL050020	SMG7-AS1
215972_at	Homo sapiens	AF070547	PART1
215973_at	Homo sapiens	AF036973	HCG4B
215975_x_at	Homo sapiens	X68285	GK-AS1
215985_at	Homo sapiens	X92110	ZNRD1-AS1
216116_at	Homo sapiens	AL049430	CELSR3-AS1
216209_at	Homo sapiens	AL137270	LINC00939
216240_at	Homo sapiens	M34428	PVT1
216404_at	Homo sapiens	AF126749	ATXN8OS
216459_x_at	Homo sapiens	AL137624	DDR1-AS1
216473_x_at	Homo sapiens	D38024	DBET
216527_at	Homo sapiens	AL049252	HCG18
216673_at	Homo sapiens	AF000990	TTTY1
216679_at	Homo sapiens	AL137624	DDR1-AS1
216718_at	Homo sapiens	AF005082	LINC00302
216786_at	Homo sapiens	AK026667	FAM224A
216838_at	Homo sapiens	AK023798	LINC01278
216850_at	Homo sapiens	AF319523	IPW
216870_x_at	Homo sapiens	AF264787	DLEU2
216935_at	Homo sapiens	AF005082	LINC00302
217050_at	Homo sapiens	L22650	DIAPH2-AS1
217245_at	Homo sapiens	L22650	DIAPH2-AS1
217261_at	Homo sapiens	AF000991	TTTY2
217380_s_at	Homo sapiens	U92992	ADD3-AS1
217442_at	Homo sapiens	AL050219	CADM3-AS1
217625_x_at	Homo sapiens	AA102667	LINC00963
219563_at	Homo sapiens	NM_024633	LINC00341
219731_at	Homo sapiens	NM_024343	ENTPD1-AS1
219791_s_at	Homo sapiens	NM_024748	HAND2-AS1
219817_at	Homo sapiens	NM_016534	MAPKAPK5-AS1
219839_x_at	Homo sapiens	NM_012468	TCL6
219840_s_at	Homo sapiens	AF195820	TCL6
219865_at	Homo sapiens	NM_014179	LINC00339
219871_at	Homo sapiens	NM_024614	KLF3-AS1
220222_at	Homo sapiens	NM_018608	RBM12B-AS1
220244_at	Homo sapiens	NM_013343	LINC00312
220263_at	Homo sapiens	NM_022001	SMAD5-AS1
220324_at	Homo sapiens	NM_024882	LINC00472
220354_at	Homo sapiens	NM_025266	MCF2L-AS1
220364_at	Homo sapiens	NM_019033	EPB41L4A-AS2
220399_at	Homo sapiens	NM_024796	LINC00115
220449_at	Homo sapiens	NM_024049	LINC01260
220459_at	Homo sapiens	NM_018118	MCM3AP-AS1
220465_at	Homo sapiens	NM_024988	CEBPA-AS1
220479_at	Homo sapiens	NM_014116	CPS1-IT1
220561_at	Homo sapiens	NM_016412	IGF2-AS
220629_at	Homo sapiens	NM_018722	KCNQ1DN
220660_at	Homo sapiens	NM_021208	LINC00474
220694_at	Homo sapiens	NM_014152	ASAP1-IT1
220701_at	Homo sapiens	NM_018587	LINC00216
220703_at	Homo sapiens	NM_018470	IDI2-AS1
220710_at	Homo sapiens	NM_024970	ANP32A-IT1
220718_at	Homo sapiens	NM_025005	HEXA-AS1
220747_at	Homo sapiens	NM_014162	LINC00652
220771_at	Homo sapiens	NM_016181	LINC00328
220772_at	Homo sapiens	NM_021812	BPESC1
220852_at	Homo sapiens	NM_014099	FOXN3-AS2
220855_at	Homo sapiens	NM_014127	CLTC-IT1
220904_at	Homo sapiens	NM_025002	LINC00574
220918_at	Homo sapiens	NM_025143	RUNX1-IT1
220983_s_at	Homo sapiens	NM_030964	NEAT1
221054_s_at	Homo sapiens	NM_014418	TCL6
221072_at	Homo sapiens	NM_020250	GSN-AS1
221129_at	Homo sapiens	NM_014318	FAM215A
221422_s_at	Homo sapiens	NM_030814	MIR600HG
221624_at	Homo sapiens	AF195821	TCL6
221728_x_at	Homo sapiens	AA628440	XIST
221953_s_at	Homo sapiens	W45551	MMP24-AS1
221974_at	Homo sapiens	AW770748	IPW
221979_at	Homo sapiens	AI150117	TOPORS-AS1
222001_x_at	Homo sapiens	AI160126	LINC00869
222072_at	Homo sapiens	AW450360	ADD3-AS1
222087_at	Homo sapiens	AW451806	PVT1
222090_at	Homo sapiens	BF509069	NDUFB2-AS1
222170_at	Homo sapiens	AF098968	ZNF213-AS1
222184_at	Homo sapiens	AF131844	LINC00965
222244_s_at	Homo sapiens	AK000749	TUG1
222277_at	Homo sapiens	BG032839	C1QTNF9B-AS1
222279_at	Homo sapiens	AI669379	HLA-F-AS1
222307_at	Homo sapiens	AI695595	PDCD4-AS1
222314_x_at	Homo sapiens	AW970881	EGOT
222384_at	Homo sapiens	AA417256	SMG7-AS1
222631_at	Homo sapiens	AI862887	SEPSECS-AS1
223522_at	Homo sapiens	AF251293	MIR600HG
223577_x_at	Homo sapiens	AA827878	MALAT1
223578_x_at	Homo sapiens	AF113016	MALAT1
223725_at	Homo sapiens	AF280797	LINC00852
223733_s_at	Homo sapiens	AF119843	PPP4R1L
223740_at	Homo sapiens	AL136708	AGPAT4-IT1
223757_at	Homo sapiens	AF305836	DIO3OS
223773_s_at	Homo sapiens	AF277181	SNHG12
223774_at	Homo sapiens	AF277181	SNHG12
223779_at	Homo sapiens	BC004397	AFAP1-AS1
223913_s_at	Homo sapiens	AB058892	MIR7-3HG
223940_x_at	Homo sapiens	AF132202	MALAT1
223973_at	Homo sapiens	AB058893	MIR7-3HG
223974_at	Homo sapiens	BC005130	DLGAP1-AS2
223977_s_at	Homo sapiens	AF295726	LINC00470
224003_at	Homo sapiens	AF332243	NCRNA00185
224020_at	Homo sapiens	BC001841	LINC00626
224040_at	Homo sapiens	AF332236	TTTY5
224041_at	Homo sapiens	AF332237	TTTY6B
224045_x_at	Homo sapiens	AF295729	LINC00470
224119_at	Homo sapiens	BC002534	ZBTB46-AS1
224139_at	Homo sapiens	BC004224	SHANK2-AS3
224142_s_at	Homo sapiens	AF332234	TTTY8
224143_at	Homo sapiens	AF332234	TTTY8B
224153_s_at	Homo sapiens	AF116636	DHRS4-AS1
224174_at	Homo sapiens	AF332240	TTTY11
224181_at	Homo sapiens	AF295728	LINC00470
224195_at	Homo sapiens	AF332241	TTTY12
224292_at	Homo sapiens	AF332242	TTTY13
224293_at	Homo sapiens	AF332239	TTTY10
224443_at	Homo sapiens	BC005997	LINC00467
224444_s_at	Homo sapiens	BC005997	LINC00467
224456_s_at	Homo sapiens	BC006113	FOXD2-AS1
224457_at	Homo sapiens	BC006113	FOXD2-AS1
224558_s_at	Homo sapiens	AI446756	MALAT1
224559_at	Homo sapiens	AF001540	MALAT1
224565_at	Homo sapiens	BE675516	NEAT1
224566_at	Homo sapiens	AI042152	NEAT1
224567_x_at	Homo sapiens	BG534952	MALAT1
224568_x_at	Homo sapiens	AW005982	MALAT1
224588_at	Homo sapiens	AA167449	XIST
224589_at	Homo sapiens	BF223193	XIST
224590_at	Homo sapiens	BE644917	XIST
224597_at	Homo sapiens	AV729406	LINC00657
224601_at	Homo sapiens	BE891646	SNHG16
224603_at	Homo sapiens	AL519192	SNHG16
224610_at	Homo sapiens	AL530869	SNHG1
224644_at	Homo sapiens	AV724183	FGD5-AS1
224646_x_at	Homo sapiens	BF569051	H19
224723_x_at	Homo sapiens	AV700969	LINC00998
224741_x_at	Homo sapiens	BG329175	GAS5
224841_x_at	Homo sapiens	BF316352	GAS5
224870_at	Homo sapiens	BG255416	DANCR
224915_x_at	Homo sapiens	AV756131	ZFAS1
224997_x_at	Homo sapiens	AL575306	H19
225028_at	Homo sapiens	AI417268	LINC01420
225029_at	Homo sapiens	BE621082	LINC01420
225054_x_at	Homo sapiens	AI869306	LINC00674
225055_at	Homo sapiens	AV735241	LINC00674
225065_x_at	Homo sapiens	AI826279	LRRC75A-AS1
225155_at	Homo sapiens	BG339050	SNHG5
225220_at	Homo sapiens	BF340290	SNHG8
225225_at	Homo sapiens	BF791544	OIP5-AS1
225239_at	Homo sapiens	AI355441	NEAT1
225332_at	Homo sapiens	BF674064	OIP5-AS1
225381_at	Homo sapiens	AW162210	MIR100HG
225457_s_at	Homo sapiens	BF528646	LINC00263
225515_s_at	Homo sapiens	BG402817	WAC-AS1
225547_at	Homo sapiens	BG169443	SNHG6
225567_at	Homo sapiens	BE207755	LINC00984
225569_at	Homo sapiens	AI813489	CASC7
225577_at	Homo sapiens	AI333531	HCG18
225584_at	Homo sapiens	BE880820	HCG18
225657_at	Homo sapiens	BE563042	NCBP2-AS2
225698_at	Homo sapiens	BF314746	EPB41L4A-AS1
225699_at	Homo sapiens	AI937446	SNHG15
225786_at	Homo sapiens	AI440495	HNRNPU-AS1
225799_at	Homo sapiens	BF209337	LINC00152
225857_s_at	Homo sapiens	AA827892	SNHG17
225860_at	Homo sapiens	BG469257	MMP24-AS1
225899_x_at	Homo sapiens	AL040396	LINC01000
226146_at	Homo sapiens	BE503186	HEIH
226149_at	Homo sapiens	AW661805	SNHG11
226210_s_at	Homo sapiens	AI291123	MEG3
226211_at	Homo sapiens	AI291123	MEG3
226227_x_at	Homo sapiens	BF185165	ZFAS1
226235_at	Homo sapiens	AI051299	LINC00667
226236_at	Homo sapiens	BF675218	LINC00493
226341_at	Homo sapiens	AI535737	OTUD6B-AS1
226369_at	Homo sapiens	AW138760	LINC01089
226407_at	Homo sapiens	BE549656	TPT1-AS1
226413_at	Homo sapiens	AA044705	LINC00938
226587_at	Homo sapiens	BE783065	PWAR6
226591_at	Homo sapiens	BG413612	PWAR6
226663_at	Homo sapiens	BE670056	ANKRD10-IT1
226675_s_at	Homo sapiens	W80468	MALAT1
226755_at	Homo sapiens	AI375939	MIR205HG
226793_at	Homo sapiens	AI913533	LINC00294
226835_s_at	Homo sapiens	BG330520	ZFAS1
226900_at	Homo sapiens	AI127903	GABPB1-AS1
226924_at	Homo sapiens	AI016355	LINC00909
227061_at	Homo sapiens	AI088063	LINC01279
227062_at	Homo sapiens	AU155361	NEAT1
227129_x_at	Homo sapiens	AW006934	LINC01000
227168_at	Homo sapiens	BF475488	MIAT
227183_at	Homo sapiens	AI417267	MIR143HG
227201_at	Homo sapiens	AI679230	LINC01128
227298_at	Homo sapiens	AI806330	TRAM2-AS1
227332_at	Homo sapiens	BF511170	PXN-AS1
227390_at	Homo sapiens	H89790	MEG3
227406_at	Homo sapiens	AI286203	GABPB1-AS1
227431_at	Homo sapiens	BF435958	APTR
227437_at	Homo sapiens	BE044272	DYNLL1-AS1
227446_s_at	Homo sapiens	BF445127	DHRS4-AS1
227452_at	Homo sapiens	AI832118	LINC00511
227474_at	Homo sapiens	AY007128	PAX8-AS1
227488_at	Homo sapiens	AV728999	MIR503HG
227510_x_at	Homo sapiens	AL037917	MALAT1
227517_s_at	Homo sapiens	AI056992	GAS5
227554_at	Homo sapiens	AU145805	MAGI2-AS3
227567_at	Homo sapiens	AL524467	LINC00674
227578_at	Homo sapiens	H28597	TMPO-AS1
227591_at	Homo sapiens	AI123416	SH3BP5-AS1
227655_at	Homo sapiens	AI631964	SNHG18
227671_at	Homo sapiens	AV646597	XIST
227709_at	Homo sapiens	BE670492	TPT1-AS1
227710_s_at	Homo sapiens	BE670492	TPT1-AS1
227724_at	Homo sapiens	T86159	NUTM2A-AS1
227745_at	Homo sapiens	N29716	RNF139-AS1
227765_at	Homo sapiens	BF002908	OTUD6B-AS1
227885_at	Homo sapiens	AW138940	FOXN3-AS1
227887_at	Homo sapiens	AW138940	FOXN3-AS1
227893_at	Homo sapiens	AI337319	LINC00476
227909_at	Homo sapiens	AI742434	LINC00087
227919_at	Homo sapiens	AA702248	UCA1
227925_at	Homo sapiens	BF343672	ST3GAL4-AS1
227969_at	Homo sapiens	AI627636	PCBP1-AS1
228004_at	Homo sapiens	AL121722	LINC00261
228012_at	Homo sapiens	N53862	SNHG4
228037_at	Homo sapiens	AA404273	RARA-AS1
228048_at	Homo sapiens	AI302262	ZNF503-AS2
228049_x_at	Homo sapiens	AA523172	SNHG19
228117_at	Homo sapiens	BF507413	NDUFA6-AS1
228160_at	Homo sapiens	AI433706	LINC00667
228209_at	Homo sapiens	AI147033	LHX4-AS1
228215_at	Homo sapiens	AW149374	ADD3-AS1
228235_at	Homo sapiens	BE048571	MIR503HG
228238_at	Homo sapiens	AW105301	GAS5
228259_s_at	Homo sapiens	AW590155	EPB41L4A-AS1
228275_at	Homo sapiens	AI200555	LINC00888
228370_at	Homo sapiens	BF114870	IPW
228387_at	Homo sapiens	AI384076	LINC01355
228397_at	Homo sapiens	AW082208	TUG1
228425_at	Homo sapiens	BF056746	PAX8-AS1
228430_at	Homo sapiens	AI937438	BOLA3-AS1
228564_at	Homo sapiens	AI569804	LINC01116
228582_x_at	Homo sapiens	AI475544	MALAT1
228601_at	Homo sapiens	AW340112	HAGLR
228612_at	Homo sapiens	AI571730	RAB30-AS1
228614_at	Homo sapiens	AW182614	LINC00116
228629_s_at	Homo sapiens	BF116063	WWTR1-AS1
228632_at	Homo sapiens	AA700158	MEG9
228642_at	Homo sapiens	BF593636	HOTAIRM1
228643_at	Homo sapiens	AA699852	RAB30-AS1
228645_at	Homo sapiens	AV762892	SNHG9
228658_at	Homo sapiens	R54042	MIAT
228664_at	Homo sapiens	AI627966	TRIM52-AS1
228675_at	Homo sapiens	AA143146	USP30-AS1
228686_at	Homo sapiens	BE217923	LINC01184
228702_at	Homo sapiens	AL569506	LINC-PINT
228723_at	Homo sapiens	AL360198	NPTN-IT1
228799_at	Homo sapiens	AA058941	NCK1-AS1
228804_at	Homo sapiens	AB051434	DGCR5
228826_at	Homo sapiens	AK000271	BZRAP1-AS1
228828_at	Homo sapiens	AI761658	BZRAP1-AS1
228889_at	Homo sapiens	BF223658	ARHGAP5-AS1
228913_at	Homo sapiens	BF508654	TPT1-AS1
228972_at	Homo sapiens	AI028602	PITPNA-AS1
228990_at	Homo sapiens	AI339426	SNHG12
229014_at	Homo sapiens	AW206234	NR2F1-AS1
229040_at	Homo sapiens	AW303397	ITGB2-AS1
229041_s_at	Homo sapiens	AW303397	ITGB2-AS1
229050_s_at	Homo sapiens	AL533103	SNHG7
229059_at	Homo sapiens	AI765785	FAM225B
229090_at	Homo sapiens	AK026657	ZEB1-AS1
229094_at	Homo sapiens	AA533109	ATP6V0E2-AS1
229156_s_at	Homo sapiens	AI949265	PRKAG2-AS1
229157_at	Homo sapiens	AI949265	PRKAG2-AS1
229209_at	Homo sapiens	AI302707	SNHG10
229227_at	Homo sapiens	BF511219	DICER1-AS1
229280_s_at	Homo sapiens	AK026189	CASC15
229323_at	Homo sapiens	AI991561	LINC00959
229328_at	Homo sapiens	T90358	ZNF571-AS1
229347_at	Homo sapiens	AI857587	MIR4458HG
229363_at	Homo sapiens	BE222078	LINC00920
229385_s_at	Homo sapiens	AI743780	TINCR
229429_x_at	Homo sapiens	AA863228	LINC00623
229437_at	Homo sapiens	BG231961	MIR155HG
229480_at	Homo sapiens	AI341053	MAGI2-AS3
229493_at	Homo sapiens	BF315468	HOXD-AS2
229557_at	Homo sapiens	AI638405	MEG3
229609_at	Homo sapiens	BF224281	NUTM2A-AS1
229635_at	Homo sapiens	AW043859	LINC01094
229640_x_at	Homo sapiens	AW439242	LINC00621
229678_at	Homo sapiens	AA418402	LINC01137
229716_at	Homo sapiens	AI288607	UBXN10-AS1
229734_at	Homo sapiens	BF507379	MIR4697HG
229754_at	Homo sapiens	AW104619	TMEM44-AS1
229782_at	Homo sapiens	BE468066	RMST
229784_at	Homo sapiens	AA234096	MIR503HG
229815_at	Homo sapiens	AI767727	TMEM161B-AS1
229820_at	Homo sapiens	BF509179	LINC00969
229829_at	Homo sapiens	AA429735	LINC00526
229857_s_at	Homo sapiens	AW117584	KANSL1-AS1
229899_s_at	Homo sapiens	AI625235	ZFAS1
229930_at	Homo sapiens	Z83851	LINC01315
229990_at	Homo sapiens	BE350738	TSC22D1-AS1
229992_at	Homo sapiens	AI653058	LINC00654
230012_at	Homo sapiens	AW574774	LINC00324
230068_s_at	Homo sapiens	W93046	PEG3-AS1
230080_at	Homo sapiens	T89711	HOXA-AS2
230096_at	Homo sapiens	BF590769	SAPCD1-AS1
230121_at	Homo sapiens	BF508679	SERTAD4-AS1
230132_at	Homo sapiens	AA147817	PCAT19
230184_at	Homo sapiens	AL035834	LINC01158
230195_at	Homo sapiens	BF672169	LINC01405
230236_at	Homo sapiens	AL045590	TDRG1
230245_s_at	Homo sapiens	AI926479	LINC00926
230251_at	Homo sapiens	AA041523	LINC00473
230256_at	Homo sapiens	AW009436	RUSC1-AS1
230272_at	Homo sapiens	AA464844	LINC00461
230294_at	Homo sapiens	AV714462	RALY-AS1
230307_at	Homo sapiens	AA770060	SLC25A21-AS1
230351_at	Homo sapiens	AW070248	FGF14-AS2
230353_at	Homo sapiens	AA627075	MIR497HG
230366_at	Homo sapiens	AI693606	LINC01431
230373_at	Homo sapiens	BE468037	PRKAG2-AS1
230388_s_at	Homo sapiens	AI797017	KANSL1-AS1
230419_at	Homo sapiens	AA778530	SOX9-AS1
230423_at	Homo sapiens	AI554075	FOXD3-AS1
230439_at	Homo sapiens	AW138835	RBAKDN
230451_at	Homo sapiens	BE502902	COX10-AS1
230460_at	Homo sapiens	AI609804	MYLK-AS1
230470_at	Homo sapiens	AW510868	DSCR9
230477_at	Homo sapiens	AI588962	PARD6G-AS1
230488_s_at	Homo sapiens	AW207777	DBH-AS1
230495_at	Homo sapiens	AL137513	LINC01102
230526_at	Homo sapiens	BF515959	TNRC6C-AS1
230541_at	Homo sapiens	AU150080	LINC01341
230545_at	Homo sapiens	AI564840	PARD3-AS1
230566_at	Homo sapiens	AI806805	MORC2-AS1
230572_at	Homo sapiens	AA417971	WWC2-AS2
230577_at	Homo sapiens	AW014022	LINC00844
230589_at	Homo sapiens	AI916498	TRAF3IP2-AS1
230595_at	Homo sapiens	BF677651	PGM5-AS1
230617_at	Homo sapiens	AI288796	OVOL1-AS1
230631_s_at	Homo sapiens	AI202642	IL10RB-AS1
230632_at	Homo sapiens	AI202642	IL10RB-AS1
230635_at	Homo sapiens	BF594681	TUG1
230648_at	Homo sapiens	AI377398	LINC00926
230666_at	Homo sapiens	AA622837	HOXA11-AS
230685_at	Homo sapiens	AI799695	LINC01184
230710_at	Homo sapiens	W05495	MIR210HG
230743_at	Homo sapiens	AI743312	HOXB-AS3
230776_at	Homo sapiens	N59856	RNF157-AS1
230780_at	Homo sapiens	AI911972	LINC00886
230781_at	Homo sapiens	AI143988	LINC01088
230796_at	Homo sapiens	AL545500	LINC01191
230797_s_at	Homo sapiens	AL545500	LINC01191
230799_at	Homo sapiens	W72564	LINC01119
230812_at	Homo sapiens	AW205343	LINC00673
230854_at	Homo sapiens	N32860	BCAR4
230858_at	Homo sapiens	AK000477	LINC00673
230861_at	Homo sapiens	AA889613	DKFZP434L187
230882_at	Homo sapiens	AA129217	DLX6-AS1
230935_at	Homo sapiens	AI861874	HAGLROS
230941_at	Homo sapiens	AI651340	LINC01125
230963_at	Homo sapiens	BF592111	EMX2OS
230978_at	Homo sapiens	AI199850	LINC00967
231024_at	Homo sapiens	H12280	PGM5-AS1
231030_at	Homo sapiens	AW271781	ZRANB2-AS1
231046_at	Homo sapiens	BF591435	LINC01023
231051_at	Homo sapiens	W69743	LINC00948
231062_at	Homo sapiens	R48254	DOCK9-AS2
231071_at	Homo sapiens	AI685845	YTHDF3-AS1
231086_at	Homo sapiens	BF939127	AB488780
231088_at	Homo sapiens	R92984	MORF4L2-AS1
231096_at	Homo sapiens	AA226269	PCAT4
231129_at	Homo sapiens	BE552036	MCHR2-AS1
231186_at	Homo sapiens	AI184196	LINC00643
231196_x_at	Homo sapiens	AI333226	LINC00202-1
231233_at	Homo sapiens	AI382195	PCAT6
231260_at	Homo sapiens	AW162207	ZNF582-AS1
231275_at	Homo sapiens	AW271608	LINC00982
231303_at	Homo sapiens	BE672389	LINC00158
231330_at	Homo sapiens	AW450689	LINC00445
231337_at	Homo sapiens	N26639	TEX41
231350_at	Homo sapiens	AI674740	LINC01350
231364_at	Homo sapiens	BE858697	NFIA-AS2
231365_at	Homo sapiens	AI349089	HOXA10-AS
231381_at	Homo sapiens	BF223023	ESRG
231404_at	Homo sapiens	BF056874	SPTY2D1-AS1
231421_at	Homo sapiens	AI652988	LINC00710
231431_s_at	Homo sapiens	AI125670	LINC00984
231440_at	Homo sapiens	AI970148	LINC00943
231443_at	Homo sapiens	AI346735	ELFN1-AS1
231444_at	Homo sapiens	AI651239	MIR7515HG
231447_at	Homo sapiens	AW511203	LINC00851
231455_at	Homo sapiens	AA768888	LINC00487
231458_at	Homo sapiens	BF223075	LINC00658
231469_at	Homo sapiens	AI693050	NTRK3-AS1
231470_at	Homo sapiens	BE138486	LINC00664
231482_at	Homo sapiens	AW274257	LINC01206
231491_at	Homo sapiens	AI796012	LINC00113
231497_at	Homo sapiens	AW003006	ZBTB20-AS1
231512_at	Homo sapiens	AW073336	ATP13A4-AS1
231518_at	Homo sapiens	BE504843	LINC00922
231529_at	Homo sapiens	AI694752	MEG3
231541_s_at	Homo sapiens	AL157421	SPAG5-AS1
231542_at	Homo sapiens	AL157421	SPAG5-AS1
231571_at	Homo sapiens	AA939337	LINC01015
231580_at	Homo sapiens	AI676062	LINC01082
231581_at	Homo sapiens	AW977428	LINC00664
231586_at	Homo sapiens	AI149623	SPATA42
231592_at	Homo sapiens	AV646335	TSIX
231595_at	Homo sapiens	AI075905	MRVI1-AS1
231602_at	Homo sapiens	AI809150	PRRX2-AS1
231627_at	Homo sapiens	AI675751	LINC00919
231639_at	Homo sapiens	AW003106	FAM53B-AS1
231687_at	Homo sapiens	AW612185	ERICH3-AS1
231694_at	Homo sapiens	AV652822	APOA1-AS
231735_s_at	Homo sapiens	NM_014086	MALAT1
231760_at	Homo sapiens	NM_022099	LINC00029
231808_at	Homo sapiens	AY007106	OIP5-AS1
231810_at	Homo sapiens	BG106919	BRI3BP /// THRIL
231821_x_at	Homo sapiens	AK024248	LINC01061
231828_at	Homo sapiens	AL117474	PSMD5-AS1
231924_at	Homo sapiens	BG429893	LINC00958
231942_at	Homo sapiens	AL537261	LINC01128
231979_at	Homo sapiens	AU155091	GABPB1-AS1
231987_at	Homo sapiens	AW081196	MIR143HG
232001_at	Homo sapiens	AW193600	PRKCQ-AS1
232034_at	Homo sapiens	AL117607	LINC00537
232052_at	Homo sapiens	AL110136	THUMPD3-AS1
232066_x_at	Homo sapiens	AL390154	CTBP1-AS2
232088_x_at	Homo sapiens	AL137569	LINC00899
232089_at	Homo sapiens	AI765123	LINC00921
232090_at	Homo sapiens	AI761578	DNM3OS
232096_x_at	Homo sapiens	BF841212	FOXP1-IT1
232105_at	Homo sapiens	AU148391	BLACAT1
232111_at	Homo sapiens	AU151635	TUNAR
232123_at	Homo sapiens	BF527412	MIR4697HG
232131_at	Homo sapiens	AA629286	LINC00933
232230_at	Homo sapiens	AU151788	LINC00263
232239_at	Homo sapiens	AL137595	LINC00865
232241_at	Homo sapiens	U66047	LINC00894
232242_at	Homo sapiens	AW262022	PTPRG-AS1
232246_at	Homo sapiens	AW195681	TTC28-AS1
232255_at	Homo sapiens	AF143329	LINC00997
232256_s_at	Homo sapiens	AF143329	LINC00997
232259_s_at	Homo sapiens	BC003066	ZBTB11-AS1
232260_at	Homo sapiens	T56840	ZBTB11-AS1
232281_at	Homo sapiens	AU147637	LINC00662
232284_at	Homo sapiens	AI206345	PSMD6-AS2
232291_at	Homo sapiens	AA256157	MIR17HG
232294_at	Homo sapiens	AU145134	TMEM254-AS1
232298_at	Homo sapiens	AK026494	MBNL1-AS1
232300_at	Homo sapiens	AL157440	ADIRF-AS1
232318_s_at	Homo sapiens	AI680459	LINC00284
232320_at	Homo sapiens	AK026359	KIAA1614-AS1
232335_at	Homo sapiens	AK026794	GMDS-AS1
232340_at	Homo sapiens	AK026502	MIATNB
232420_x_at	Homo sapiens	AA706480	MAN1B1-AS1
232448_at	Homo sapiens	AK000246	LINC00543
232452_at	Homo sapiens	AI808477	GCSAML-AS1
232462_s_at	Homo sapiens	AK027222	A1BG-AS1
232463_at	Homo sapiens	T77995	LINC00685
232469_x_at	Homo sapiens	AK023883	SSBP3-AS1
232478_at	Homo sapiens	AU146021	MIR181A2HG
232480_at	Homo sapiens	AA758934	MIRLET7BHG
232492_at	Homo sapiens	AL137368	BVES-AS1
232502_at	Homo sapiens	AU147320	ENTPD1-AS1
232527_at	Homo sapiens	AU146179	PSMD6-AS2
232531_at	Homo sapiens	AL137578	EMX2OS
232536_at	Homo sapiens	AL117578	LRRC3DN
232571_at	Homo sapiens	BE250537	CAPN10-AS1
232572_at	Homo sapiens	AF103907	PCA3
232575_at	Homo sapiens	AF103907	PCA3
232579_at	Homo sapiens	AK026372	JHDM1D-AS1
232664_at	Homo sapiens	AK022396	LINC00954
232671_at	Homo sapiens	AL157461	SLFNL1-AS1
232684_at	Homo sapiens	AK023445	ZNF503-AS1
232718_at	Homo sapiens	BC003524	LINC00589
232731_x_at	Homo sapiens	BC001607	RAMP2-AS1
232740_at	Homo sapiens	BC002458	MCM3AP-AS1
232752_at	Homo sapiens	AK001164	LOXL1-AS1
232790_at	Homo sapiens	AI744580	RNASEH1-AS1
232799_at	Homo sapiens	AU157195	GPR1-AS
232804_at	Homo sapiens	AK025786	LINC01426
232822_x_at	Homo sapiens	AK022994	LINC00629
232828_at	Homo sapiens	AK025806	NALCN-AS1
232836_at	Homo sapiens	AL080274	LINC00687
232839_at	Homo sapiens	AF339799	STK24-AS1
232848_at	Homo sapiens	AF339814	MIR4500HG
232878_at	Homo sapiens	AU143891	NR2F2-AS1
232881_at	Homo sapiens	AI500353	GNAS-AS1
232918_at	Homo sapiens	AK001796	MIR4435-1HG
232953_at	Homo sapiens	AL137028	LINC00266-1
232975_at	Homo sapiens	AK023334	HCG18
233013_x_at	Homo sapiens	AU146717	WAC-AS1
233021_at	Homo sapiens	AW292739	RBM26-AS1
233062_at	Homo sapiens	AK023629	GMDS-AS1
233063_s_at	Homo sapiens	AK023629	GMDS-AS1
233077_at	Homo sapiens	AK023501	NAV2-AS4
233106_at	Homo sapiens	AU148054	FRMD6-AS1
233111_at	Homo sapiens	AU159390	PTCSC1
233113_at	Homo sapiens	AU147726	ADAMTS9-AS2
233130_at	Homo sapiens	AU147515	THRB-IT1
233135_at	Homo sapiens	AF131787	LINC01007
233151_s_at	Homo sapiens	AF332232	TTTY7
233159_at	Homo sapiens	AL137709	STARD13-AS
233170_at	Homo sapiens	AL139803	LINC00348
233190_at	Homo sapiens	AU152172	CASC18
233194_at	Homo sapiens	AL137709	STARD13-AS
233338_at	Homo sapiens	AU145865	FAM230B
233355_at	Homo sapiens	AL157500	LINC00176
233410_at	Homo sapiens	AK023697	CYP1B1-AS1
233432_at	Homo sapiens	AK025090	LINC00598
233512_at	Homo sapiens	AF035291	SH3RF3-AS1
233522_at	Homo sapiens	AL050132	MEF2C-AS1
233524_at	Homo sapiens	AK023662	LINC00475
233525_s_at	Homo sapiens	AK023662	LINC00475
233529_at	Homo sapiens	AA927226	LINC00396
233541_at	Homo sapiens	AK026206	LIMD1-AS1
233562_at	Homo sapiens	AK024638	LINC00839
233567_at	Homo sapiens	AL133664	IPO9-AS1
233594_at	Homo sapiens	AA460408	ISPD-AS1
233636_at	Homo sapiens	AF339828	MIR17HG
233661_at	Homo sapiens	AF339811	LINC00557
233745_at	Homo sapiens	AL049289	PTOV1-AS1
233772_at	Homo sapiens	AK023033	POU6F2-AS2
233804_at	Homo sapiens	AI026706	LINC00544
233812_at	Homo sapiens	BE645855	LINC00028
233942_at	Homo sapiens	AL133568	CYP51A1-AS1
233947_s_at	Homo sapiens	U47671	TBX5-AS1
233948_at	Homo sapiens	U47671	TBX5-AS1
233962_at	Homo sapiens	AI214830	FAM83C-AS1
233965_at	Homo sapiens	U47671	TBX5-AS1
234017_at	Homo sapiens	AK025311	LINC00923
234078_at	Homo sapiens	AU147035	ADAMTS9-AS2
234097_s_at	Homo sapiens	AF032109	ZNRD1-AS1
234117_at	Homo sapiens	H72752	NPSR1-AS1
234171_at	Homo sapiens	AK027155	LINC01267
234267_at	Homo sapiens	AL117529	LINC01016
234309_at	Homo sapiens	AF332233	TTTY7B
234429_at	Homo sapiens	AL137620	LINC00476
234443_at	Homo sapiens	AL133103	CLSTN2-AS1
234445_at	Homo sapiens	AF032111	ZNRD1-AS1
234457_at	Homo sapiens	AF032110	ZNRD1-AS1
234493_at	Homo sapiens	AL137487	LINC01257
234515_at	Homo sapiens	AF223389	PCGEM1
234529_at	Homo sapiens	AF223389	PCGEM1
234594_at	Homo sapiens	AK024887	ITPK1-AS1
234611_at	Homo sapiens	AK026321	LGALS8-AS1
234664_at	Homo sapiens	AL137733	LINC01347
234712_at	Homo sapiens	AF295730	LINC00470
234816_at	Homo sapiens	AL157489	LINC00521
234847_at	Homo sapiens	AL137337	LINC00309
234866_s_at	Homo sapiens	AF032111	ZNRD1-AS1
234913_at	Homo sapiens	AF332231	TTTY4B
234925_at	Homo sapiens	AL137562	LINC00917
234989_at	Homo sapiens	AV699657	NEAT1
235010_at	Homo sapiens	AA833832	ZBED5-AS1
235014_at	Homo sapiens	BF345728	ILF3-AS1
235077_at	Homo sapiens	BF956762	MEG3
235083_at	Homo sapiens	AI699847	LINC01123
235124_at	Homo sapiens	BE502930	EIF3J-AS1
235126_at	Homo sapiens	N51468	FLVCR1-AS1
235132_at	Homo sapiens	BF939830	NIFK-AS1
235137_at	Homo sapiens	AW975805	PCBP1-AS1
235172_at	Homo sapiens	AW977516	GABPB1-AS1
235173_at	Homo sapiens	AA093668	MBNL1-AS1
235174_s_at	Homo sapiens	AW952781	LINC01003
235185_s_at	Homo sapiens	AA713827	LINC00869
235191_at	Homo sapiens	BE780373	LINC00662
235217_at	Homo sapiens	AW148862	LINC01004
235267_at	Homo sapiens	AV732165	MAGI2-AS3
235274_at	Homo sapiens	AA740632	GABPB1-AS1
235319_at	Homo sapiens	AW028799	LINC01004
235397_at	Homo sapiens	AA020789	LINC00174
235406_x_at	Homo sapiens	BF512190	TMEM161B-AS1
235443_at	Homo sapiens	BG284827	CKMT2-AS1
235445_at	Homo sapiens	BF965166	POTEH-AS1
235482_at	Homo sapiens	BE886868	PCBP1-AS1
235497_at	Homo sapiens	AL079648	LINC01128
235584_at	Homo sapiens	BG390590	STARD7-AS1
235587_at	Homo sapiens	BG400596	PAXIP1-AS1
235599_at	Homo sapiens	AW105723	LINC01139
235606_at	Homo sapiens	AA417117	LINC00883
235628_x_at	Homo sapiens	BG025030	LINC01184
235667_at	Homo sapiens	AW134666	USP46-AS1
235712_at	Homo sapiens	AA020818	GAS5-AS1
235747_at	Homo sapiens	AI305170	LINC00849
235771_at	Homo sapiens	BF594722	LINC00472
235772_at	Homo sapiens	AI076941	PPP3CB-AS1
235776_x_at	Homo sapiens	BF591554	LINC00475
235779_at	Homo sapiens	AW467077	ZNF790-AS1
235788_at	Homo sapiens	AW270655	HCG18
235829_at	Homo sapiens	AW003893	CAHM
235869_at	Homo sapiens	BE783270	SCOC-AS1
235870_at	Homo sapiens	AI435440	LINC01140
235891_at	Homo sapiens	AI961147	DNM3OS
235909_at	Homo sapiens	BF515082	PCBP1-AS1
235928_at	Homo sapiens	BF114894	ZNF503-AS2
235929_s_at	Homo sapiens	BF114894	ZNF503-AS2
235934_at	Homo sapiens	AI681105	NAPA-AS1
235936_at	Homo sapiens	AA437272	LINC00925
235941_s_at	Homo sapiens	AI272059	FAM224A
235942_at	Homo sapiens	AI272059	FAM224B
235994_s_at	Homo sapiens	BF435374	TINCR
236001_at	Homo sapiens	BF446940	LINC00675
236036_at	Homo sapiens	AA029265	FAM212B-AS1
236071_at	Homo sapiens	AI948877	C9orf135-AS1
236112_at	Homo sapiens	AI632413	LINC01096
236118_at	Homo sapiens	N63706	GATA6-AS1
236141_at	Homo sapiens	AA156933	HAND2-AS1
236198_at	Homo sapiens	AW292872	LINC01215
236304_at	Homo sapiens	AI127700	LINC00702
236311_at	Homo sapiens	BE645784	LOH12CR2
236323_at	Homo sapiens	AI253027	PVRL3-AS1
236336_at	Homo sapiens	AI817708	BOLA3-AS1
236340_at	Homo sapiens	AI769947	LINC01006
236351_at	Homo sapiens	AI499651	DPP10-AS1
236360_at	Homo sapiens	BE551964	LINC00982
236387_at	Homo sapiens	AW514083	CCNT2-AS1
236400_at	Homo sapiens	AI783767	IDH1-AS1
236403_at	Homo sapiens	AI204488	THAP7-AS1
236444_x_at	Homo sapiens	BE785577	C5orf66-AS1
236480_at	Homo sapiens	AA543084	MIR210HG
236555_at	Homo sapiens	AI800901	TRAF3IP2-AS1
236573_at	Homo sapiens	AI819052	MIR133A1HG
236575_at	Homo sapiens	AI672383	ARHGEF26-AS1
236579_at	Homo sapiens	AI681161	NKX2-1-AS1
236591_at	Homo sapiens	AA877192	MIR4458HG
236623_at	Homo sapiens	AI367432	ATP1A1-AS1
236624_at	Homo sapiens	AI051839	LINC01128
236626_at	Homo sapiens	AA651954	NAGPA-AS1
236631_at	Homo sapiens	AA522688	LINC00319
236632_at	Homo sapiens	AA149654	HHIP-AS1
236653_at	Homo sapiens	AA629075	LINC00662
236658_at	Homo sapiens	AW290888	RPS6KA2-AS1
236669_at	Homo sapiens	AI038054	SDCBP2-AS1
236693_at	Homo sapiens	R44026	MIR124-2HG
236695_at	Homo sapiens	AI634415	STK4-AS1
236709_at	Homo sapiens	T67520	LINC01314
236731_at	Homo sapiens	BF223086	LRRC2-AS1
236739_at	Homo sapiens	AI885627	LINC01105
236747_at	Homo sapiens	AI652996	CLIP1-AS1
236753_at	Homo sapiens	BE297424	LINC00689
236758_at	Homo sapiens	AI149821	LINC00684
236768_at	Homo sapiens	AI955088	LINC01233
236777_at	Homo sapiens	AA854843	ZSCAN16-AS1
236798_at	Homo sapiens	AW268719	LINC00888
236835_at	Homo sapiens	AI654093	FUT8-AS1
236846_at	Homo sapiens	AI808031	MIR646HG
236854_at	Homo sapiens	AA743694	LINC00494
236892_s_at	Homo sapiens	BF590528	HOXB-AS3
236893_at	Homo sapiens	BF590528	HOXB-AS3
236902_at	Homo sapiens	AV752139	LINC00643
236950_s_at	Homo sapiens	AW195860	LINC00964
236967_at	Homo sapiens	AI867314	MNX1-AS1
236986_at	Homo sapiens	AI732308	LINC00582
237005_at	Homo sapiens	AI923935	EMC3-AS1
237011_at	Homo sapiens	AA701668	LINC01128
237021_at	Homo sapiens	AI360452	CEP83-AS1
237028_at	Homo sapiens	AW665248	ENO1-AS1
237044_s_at	Homo sapiens	AI480142	ZNF503-AS2
237065_s_at	Homo sapiens	BF444997	LAMTOR5-AS1
237088_at	Homo sapiens	T99310	LINC00244
237108_x_at	Homo sapiens	AW611845	LINC00982
237189_at	Homo sapiens	BF060978	HOXB-AS1
237205_at	Homo sapiens	AI650524	LINC00238
237224_at	Homo sapiens	AI636102	LINC00853
237225_at	Homo sapiens	BE348268	ZFY-AS1
237236_x_at	Homo sapiens	AI183567	LINC00202-2
237242_at	Homo sapiens	AL043282	LINC00661
237244_at	Homo sapiens	W81110	C10orf71-AS1
237249_at	Homo sapiens	AI970466	KCNQ1OT1
237253_at	Homo sapiens	AA789243	IGSF11-AS1
237255_at	Homo sapiens	BF222867	LINC01272
237265_at	Homo sapiens	BF062257	LINC00254
237266_at	Homo sapiens	BE552347	KCNIP2-AS1
237272_at	Homo sapiens	AL042437	CCDC37-AS1
237274_at	Homo sapiens	AA029561	LINC01208
237275_at	Homo sapiens	AI950472	LINC00458
237313_at	Homo sapiens	BE856800	C1QTNF1-AS1
237322_at	Homo sapiens	AI914323	MIAT
237326_at	Homo sapiens	AI423249	LINC00310
237329_at	Homo sapiens	AW102716	RBMS3-AS3
237331_s_at	Homo sapiens	AW205584	MAPT-AS1
237339_at	Homo sapiens	AI668620	LINC00993
237343_at	Homo sapiens	AA781959	LINC01304
237357_at	Homo sapiens	AI351119	OSTM1-AS1
237365_at	Homo sapiens	AI798981	ELOVL2-AS1
237385_at	Homo sapiens	AA121704	LINC00867
237392_at	Homo sapiens	BF223285	FGF14-IT1
237425_at	Homo sapiens	AA861078	SORCS3-AS1
237447_at	Homo sapiens	BF509218	ADORA2A-AS1
237471_at	Homo sapiens	BF511694	LINC00689
237512_at	Homo sapiens	W44508	NAV2-AS2
237514_at	Homo sapiens	AA778658	LINC01210
237522_at	Homo sapiens	AA058563	FAS-AS1
237529_at	Homo sapiens	AW204608	LINC00708
237536_at	Homo sapiens	AW450849	MAPT-AS1
237537_at	Homo sapiens	AW452031	LINC01360
237540_at	Homo sapiens	AW292481	LINC00644
237591_at	Homo sapiens	AI821565	LINC00173
237642_at	Homo sapiens	AI732739	CTBP1-AS2
237651_x_at	Homo sapiens	AI377191	LINC00518
237670_at	Homo sapiens	AI015822	MIR663AHG
237675_at	Homo sapiens	AI808321	LINC01351
237699_at	Homo sapiens	AA424211	LINC00427
237729_at	Homo sapiens	AI743648	RRS1-AS1
237731_at	Homo sapiens	AW665570	LINC01010
237734_s_at	Homo sapiens	AI125824	CCDC37-AS1
237735_at	Homo sapiens	AI125824	CCDC37-AS1
237739_at	Homo sapiens	H71146	BGLT3
237745_at	Homo sapiens	BE670165	TSC22D1-AS1
237760_at	Homo sapiens	AA868586	LINC01364
237806_s_at	Homo sapiens	AI684717	MIR646HG
237808_at	Homo sapiens	AI421301	ST7-AS2
237840_at	Homo sapiens	AI148767	LINC01118
237885_at	Homo sapiens	AW589793	SOX21-AS1
237942_at	Homo sapiens	BF434212	SNRK-AS1
237980_at	Homo sapiens	AI201082	LINC00347
238021_s_at	Homo sapiens	AA954994	CRNDE
238022_at	Homo sapiens	AA954994	CRNDE
238039_at	Homo sapiens	BG180437	SCAMP1-AS1
238058_at	Homo sapiens	AA603041	PRR34-AS1
238081_at	Homo sapiens	AI694300	WDFY3-AS2
238097_at	Homo sapiens	AA971263	GAS6-AS1
238103_at	Homo sapiens	BF594323	LINC01207
238104_at	Homo sapiens	AI022183	LINC00106
238113_at	Homo sapiens	AI962420	SMIM2-AS1
238126_at	Homo sapiens	AA886236	APTR
238127_at	Homo sapiens	AI479082	GAS6-AS1
238164_at	Homo sapiens	AA741061	USP6NL-IT1
238165_at	Homo sapiens	AW665629	PDZRN3-AS1
238188_at	Homo sapiens	AI989571	IBA57-AS1
238211_at	Homo sapiens	AI798907	CASC16
238241_at	Homo sapiens	AI700757	EPHA5-AS1
238244_at	Homo sapiens	BF677476	LINC00535
238263_at	Homo sapiens	AW590543	EPHA1-AS1
238278_at	Homo sapiens	AI204439	LINC00415
238283_at	Homo sapiens	AI685344	LINC00635
238298_at	Homo sapiens	AI820804	LINC00845
238320_at	Homo sapiens	AV659198	NEAT1
238360_s_at	Homo sapiens	AI885665	LINC00672
238380_s_at	Homo sapiens	AW205017	LINC00226
238387_s_at	Homo sapiens	AW205017	LINC00226
238422_at	Homo sapiens	T69015	LBX2-AS1
238432_at	Homo sapiens	AI275162	DLGAP1-AS1
238473_at	Homo sapiens	AI536797	KMT2E-AS1
238485_at	Homo sapiens	AI743092	IQCH-AS1
238491_at	Homo sapiens	BF241692	TAF1A-AS1
238511_at	Homo sapiens	BF982733	UBL7-AS1
238522_at	Homo sapiens	AA908951	PPP3CB-AS1
238557_at	Homo sapiens	R58282	CHKB-AS1
238603_at	Homo sapiens	AI611973	LINC00925
238641_at	Homo sapiens	BF116120	TMEM51-AS1
238661_at	Homo sapiens	AI374740	MIR124-2HG
238678_at	Homo sapiens	AI094787	LINC01000
238685_at	Homo sapiens	AI031681	STXBP5-AS1
238691_at	Homo sapiens	AA447830	SNHG10
238697_at	Homo sapiens	AA565509	LINC00086
238708_at	Homo sapiens	BE614130	ZNF582-AS1
238850_at	Homo sapiens	AW015083	LINC00461
238854_at	Homo sapiens	AW242904	DYNLL1-AS1
238893_at	Homo sapiens	AI377324	LINC00936
238901_at	Homo sapiens	BG255956	LINC01133
238916_at	Homo sapiens	AI159796	LINC00938
238986_at	Homo sapiens	AI819002	LINC-PINT
238997_at	Homo sapiens	AI640365	PSORS1C3
239015_at	Homo sapiens	BE675073	THAP7-AS1
239062_at	Homo sapiens	AW965436	TNRC6C-AS1
239119_at	Homo sapiens	AW014374	DNAJC3-AS1
239120_at	Homo sapiens	AI478630	TMEM51-AS1
239125_at	Homo sapiens	AI095184	SLC25A5-AS1
239126_at	Homo sapiens	AA012950	CIRBP-AS1
239136_at	Homo sapiens	AI871120	UNC5B-AS1
239153_at	Homo sapiens	BF109906	HOTAIR
239162_at	Homo sapiens	H04394	DAPK1-IT1
239182_at	Homo sapiens	AL120749	HAGLR
239237_at	Homo sapiens	AI798822	TRG-AS1
239239_at	Homo sapiens	W58601	BANCR
239242_at	Homo sapiens	AI807887	SLC25A5-AS1
239243_at	Homo sapiens	AA279654	ZNF638-IT1
239248_at	Homo sapiens	BE742802	SDCBP2-AS1
239269_at	Homo sapiens	AW449577	NEAT1
239319_at	Homo sapiens	BE542563	LINC00992
239323_at	Homo sapiens	BF515929	LINC01004
239325_at	Homo sapiens	AW291033	DNAJC27-AS1
239356_at	Homo sapiens	AA603474	DOCK9-AS2
239362_at	Homo sapiens	BG328781	NAPA-AS1
239370_at	Homo sapiens	AW081982	LINC01133
239395_at	Homo sapiens	AA835887	ARRDC3-AS1
239407_at	Homo sapiens	AI793248	PAXBP1-AS1
239420_at	Homo sapiens	AW466989	LINC01187
239421_at	Homo sapiens	AA215519	DLGAP1-AS1
239450_at	Homo sapiens	AA846867	NDUFV2-AS1
239466_at	Homo sapiens	AA463827	LINC00883
239506_s_at	Homo sapiens	AI125183	LINC00608
239507_at	Homo sapiens	AI125183	LINC00608
239513_at	Homo sapiens	AI198582	ADORA2A-AS1
239521_at	Homo sapiens	AW043722	MFI2-AS1
239565_at	Homo sapiens	AI954709	DLG5-AS1
239569_at	Homo sapiens	AI803208	FZD10-AS1
239602_at	Homo sapiens	AI942340	BRWD1-IT2
239617_at	Homo sapiens	AI056187	GHRLOS
239641_at	Homo sapiens	AI860159	SENCR
239656_at	Homo sapiens	AA827176	LHFPL3-AS2
239675_at	Homo sapiens	BE348537	LINC00900
239685_at	Homo sapiens	BF510421	LINC00900
239713_at	Homo sapiens	AL525727	CASC2
239727_at	Homo sapiens	AI560757	DIO3OS
239736_at	Homo sapiens	BF508966	LINC01214
239754_at	Homo sapiens	BE671886	LRRC75A-AS1
239764_at	Homo sapiens	AA702143	ITPR1-AS1
239781_at	Homo sapiens	AA514237	LINC00545
239791_at	Homo sapiens	AI125255	HOXB-AS3
239792_at	Homo sapiens	N75594	UBL7-AS1
239799_at	Homo sapiens	BF592774	LINC00476
239822_at	Homo sapiens	AI869174	LINC01354
239865_at	Homo sapiens	BF511322	USP6NL-IT1
239879_at	Homo sapiens	N63566	LINC01114
239880_at	Homo sapiens	AI990151	UBE2E2-AS1
239894_at	Homo sapiens	AW204239	NEBL-AS1
239915_at	Homo sapiens	BF510786	HOXA-AS3
239919_at	Homo sapiens	AA461045	TBX5-AS1
239936_at	Homo sapiens	AA126428	DLEU2
239950_at	Homo sapiens	AW137133	HOXA11-AS
239958_at	Homo sapiens	AA648545	PSMD5-AS1
239964_at	Homo sapiens	AA207142	TCL6
239968_at	Homo sapiens	AW206007	LINC00313
239999_at	Homo sapiens	N66393	LINC00478
240002_at	Homo sapiens	AI939345	LINC00937
240006_at	Homo sapiens	AI522109	SNHG22
240009_at	Homo sapiens	BF195487	LINC00334
240015_at	Homo sapiens	AI299467	PRKCQ-AS1
240017_at	Homo sapiens	AW182817	PCBP1-AS1
240068_at	Homo sapiens	H08345	LINC00323
240083_at	Homo sapiens	AI076706	MEG8
240101_at	Homo sapiens	BF508153	STAM-AS1
240151_at	Homo sapiens	AI949711	HOXB-AS3
240167_at	Homo sapiens	AI031657	LINC01085
240184_at	Homo sapiens	AI374586	SYNPR-AS1
240192_at	Homo sapiens	AI631850	GATA3-AS1
240219_at	Homo sapiens	N67159	LINC00327
240225_at	Homo sapiens	AA757273	EGFLAM-AS2
240233_at	Homo sapiens	AI913562	NUP50-AS1
240278_at	Homo sapiens	AI939548	RASSF1-AS1
240306_at	Homo sapiens	AW269670	LINC00312
240365_at	Homo sapiens	AI799052	LINC00669
240366_at	Homo sapiens	N33569	LHFPL3-AS1
240371_at	Homo sapiens	AA813336	LINC01192
240398_at	Homo sapiens	AA768772	ITPKB-IT1
240431_at	Homo sapiens	T24087	LINC00459
240441_at	Homo sapiens	AI990794	FAM99B
240447_at	Homo sapiens	AW449274	HYI-AS1
240475_at	Homo sapiens	AI733606	EGOT
240523_at	Homo sapiens	AI989591	DPH6-AS1
240537_s_at	Homo sapiens	AW592732	CDIPT-AS1
240546_at	Homo sapiens	AI653224	LINC01120
240561_at	Homo sapiens	BE501515	RAP2C-AS1
240574_at	Homo sapiens	BE501239	DNAJC3-AS1
240577_at	Homo sapiens	AI033071	TRAF3IP2-AS1
240578_at	Homo sapiens	BF435290	LINC00836
240584_at	Homo sapiens	AW291399	SHANK2-AS2
240589_at	Homo sapiens	AW589833	LINC00313
240590_at	Homo sapiens	AA621232	SPATA3-AS1
240615_at	Homo sapiens	AW779935	PTOV1-AS1
240682_at	Homo sapiens	AA412219	LINC00293
240685_at	Homo sapiens	AI125330	LINC01095
240713_s_at	Homo sapiens	AI697836	LINC00403
240719_at	Homo sapiens	AA897528	ISM1-AS1
240767_x_at	Homo sapiens	AA398770	VPS13A-AS1
240807_at	Homo sapiens	BF739841	LINC01187
240809_at	Homo sapiens	AI138282	ZNF295-AS1
240810_at	Homo sapiens	AI025509	MKNK1-AS1
240818_at	Homo sapiens	AA770459	OVCH1-AS1
240827_at	Homo sapiens	AA846824	GATA3-AS1
240828_at	Homo sapiens	AW665239	JARID2-AS1
240902_at	Homo sapiens	AA984647	LINC00641
240912_x_at	Homo sapiens	AA843716	LINC00277
240929_at	Homo sapiens	AW300004	RBPMS-AS1
240938_at	Homo sapiens	AW469515	LINC01227
240954_at	Homo sapiens	BF508732	CHKB-AS1
241014_at	Homo sapiens	H09620	FLG-AS1
241047_at	Homo sapiens	AI638532	CASC15
241118_at	Homo sapiens	AI307356	LINC00462
241146_at	Homo sapiens	AW665750	MAGI2-AS2
241239_at	Homo sapiens	AI249010	EPN2-IT1
241247_at	Homo sapiens	BF740043	LINC01213
241249_at	Homo sapiens	BF224344	PSMD5-AS1
241308_at	Homo sapiens	AA815406	LINC01255
241312_at	Homo sapiens	AI554000	LINC00911
241327_at	Homo sapiens	AI027686	LINC01339
241354_at	Homo sapiens	AW373098	ASMTL-AS1
241401_at	Homo sapiens	BG496631	WDFY3-AS2
241405_at	Homo sapiens	AI085535	TOB1-AS1
241423_at	Homo sapiens	BF511077	ZBED3-AS1
241432_at	Homo sapiens	AA778610	SLIT2-IT1
241522_at	Homo sapiens	AA789288	LINC00454
241533_at	Homo sapiens	AV652367	LINC01348
241587_at	Homo sapiens	AW628725	NAALADL2-AS3
241670_x_at	Homo sapiens	N22836	CASC14
241671_x_at	Homo sapiens	H14782	CASC15
241821_at	Homo sapiens	BE467252	LINC00908
241834_at	Homo sapiens	AW299520	IPW
241839_at	Homo sapiens	AI792779	DLG3-AS1
241846_at	Homo sapiens	AI811800	HCG18
241886_x_at	Homo sapiens	AW779857	LINC01089
241904_at	Homo sapiens	BE068893	LIPE-AS1
241947_at	Homo sapiens	AI824855	PCED1B-AS1
241972_at	Homo sapiens	AA507555	ZNF674-AS1
242005_at	Homo sapiens	BE877420	LINC00973
242042_s_at	Homo sapiens	AA406052	HAGLR
242087_x_at	Homo sapiens	AI216347	MFI2-AS1
242102_at	Homo sapiens	AI018026	DIAPH3-AS1
242193_at	Homo sapiens	D59963	MIR124-2HG
242222_at	Homo sapiens	AA069120	LINC01123
242246_x_at	Homo sapiens	AI970289	MEG3
242262_x_at	Homo sapiens	AA400533	LINC01360
242269_at	Homo sapiens	AW771314	LINC00982
242284_at	Homo sapiens	AI621025	LINC00466
242292_at	Homo sapiens	H12084	FAM226A
242332_at	Homo sapiens	AI356966	FENDRR
242350_s_at	Homo sapiens	AA609183	ST8SIA6-AS1
242364_x_at	Homo sapiens	AI809752	TNRC6C-AS1
242462_at	Homo sapiens	BE218570	LINC00665
242507_at	Homo sapiens	AI375101	UBXN7-AS1
242518_at	Homo sapiens	AA748423	RAD51-AS1
242523_at	Homo sapiens	AW770320	LINC00938
242528_at	Homo sapiens	AI473887	HOXA-AS2
242557_at	Homo sapiens	AI933930	ZNRD1-AS1
242585_at	Homo sapiens	BG253162	CKMT2-AS1
242618_at	Homo sapiens	AA430072	HCG18
242663_at	Homo sapiens	AA115127	LINC00662
242676_at	Homo sapiens	AA401733	NDUFV2-AS1
242679_at	Homo sapiens	AU127120	TTN-AS1
242682_at	Homo sapiens	AA831373	SOS1-IT1
242683_at	Homo sapiens	AW081766	LINC00668
242692_at	Homo sapiens	AI798758	GLYCTK-AS1
242786_at	Homo sapiens	AI521166	SBF2-AS1
242798_at	Homo sapiens	AI247368	LINC01424
242812_at	Homo sapiens	AW294604	HCG18
242854_x_at	Homo sapiens	AW340891	DLEU2
242888_at	Homo sapiens	AI861893	PRRT3-AS1
242889_x_at	Homo sapiens	AI820076	FUT8-AS1
242972_at	Homo sapiens	AI022648	HCG18
242987_x_at	Homo sapiens	AI362764	LAMA5-AS1
243017_at	Homo sapiens	AA032156	USP27X-AS1
243020_at	Homo sapiens	R06738	FAM13A-AS1
243048_at	Homo sapiens	AA521486	CECR7
243059_at	Homo sapiens	AI680624	FENDRR
243092_at	Homo sapiens	AI140189	PAN3-AS1
243225_at	Homo sapiens	AI042341	FGF14-AS2
243261_at	Homo sapiens	BF530486	LINC00689
243263_at	Homo sapiens	AW008416	LINC00482
243304_at	Homo sapiens	AI733824	CASC7
243351_at	Homo sapiens	AL578526	FZD10-AS1
243362_s_at	Homo sapiens	AA992805	LEF1-AS1
243363_at	Homo sapiens	AA992805	LEF1-AS1
243384_at	Homo sapiens	AW072454	LINC00280
243402_at	Homo sapiens	AA906363	LINC00654
243426_at	Homo sapiens	BF592123	LINC00667
243428_at	Homo sapiens	AW613101	KCNQ1OT1
243432_at	Homo sapiens	BF114921	CHL1-AS2
243435_at	Homo sapiens	AI023707	KCNQ1OT1
243440_at	Homo sapiens	BF196234	SIX3-AS1
243547_at	Homo sapiens	BE176531	LINC00921
243553_x_at	Homo sapiens	R59353	TRAF3IP2-AS1
243629_x_at	Homo sapiens	AI140985	MFI2-AS1
243687_at	Homo sapiens	AI934998	LINC00881
243703_x_at	Homo sapiens	AI417734	LIPE-AS1
243712_at	Homo sapiens	AA022679	XIST
243795_s_at	Homo sapiens	AW082687	LINC01191
243813_at	Homo sapiens	AA418028	LINC00968
243824_at	Homo sapiens	AA521080	LINC01410
243905_at	Homo sapiens	AI652676	LINC00944
243924_at	Homo sapiens	AA781404	LINC00665
243954_at	Homo sapiens	AI149729	LINC00877
243971_x_at	Homo sapiens	AL042865	LINC00202-2
243986_at	Homo sapiens	BE409452	LINC00355
244119_at	Homo sapiens	BE466343	LINC00551
244136_at	Homo sapiens	AI150144	MIR670HG
244152_at	Homo sapiens	AA884266	IQCJ-SCHIP1-AS1
244164_at	Homo sapiens	BE551248	FAM223B
244175_at	Homo sapiens	BF223582	LINC00577
244189_at	Homo sapiens	AI888657	TTC28-AS1
244209_at	Homo sapiens	AI655594	LBX1-AS1
244243_at	Homo sapiens	AI684831	FAM230B
244280_at	Homo sapiens	W46364	LINC01013
244325_at	Homo sapiens	AI243617	LINC00690
244374_at	Homo sapiens	N39767	TINCR
244446_at	Homo sapiens	AW103823	SMAD1-AS2
244486_at	Homo sapiens	AI081522	PINK1-AS
244490_at	Homo sapiens	AA748520	LINC01355
244512_at	Homo sapiens	AI822094	HOXB-AS1
244524_at	Homo sapiens	AI587332	PAX8-AS1
244542_at	Homo sapiens	AI193197	BCDIN3D-AS1
244543_s_at	Homo sapiens	AI193197	BCDIN3D-AS1
244553_at	Homo sapiens	AA447317	HOTTIP
244557_at	Homo sapiens	AA456148	LINC00610
244620_at	Homo sapiens	AW135597	SLC8A1-AS1
244695_at	Homo sapiens	AW138672	GHRLOS
244701_at	Homo sapiens	AI972513	LINC00595
244705_at	Homo sapiens	AW470690	POT1-AS1
244727_at	Homo sapiens	BF592986	KCNQ1OT1
244730_x_at	Homo sapiens	BF671528	ZSCAN16-AS1
244741_s_at	Homo sapiens	BE855713	ZNF667-AS1
244769_at	Homo sapiens	AI819940	LINC01184
244786_at	Homo sapiens	AW972850	SNHG10
244797_at	Homo sapiens	AI269245	LINC01159
244807_at	Homo sapiens	AA522913	LRRC75A-AS1
244829_at	Homo sapiens	N44676	LINC00518
244875_at	Homo sapiens	AA548751	ASMTL-AS1
49679_s_at	Homo sapiens	AA243774	MMP24-AS1
64432_at	Homo sapiens	W05463	MAPKAPK5-AS1
65588_at	Homo sapiens	AA827892	SNHG17
78047_s_at	Homo sapiens	AW001777	MMP24-AS1
78383_at	Homo sapiens	AI150117	TOPORS-AS1
